# Supplementary material for: DNA methylation biomarkers for nasopharyngeal carcinoma
Source: PLoS One. 2020 Apr 9;15(4):e0230524. doi: 10.1371/journal.pone.0230524 (PMC7144954; doi:10.1371/journal.pone.0230524)
Supplement: S1 Table — (TXT) [file pone.0230524.s001.txt]

ID_REF	GSM1301444	GSM1301445	GSM1301446	GSM1301447	GSM1301448	GSM1301449	GSM1301450	GSM1301451	GSM1301452	GSM1301453	GSM1301454	GSM1301455	GSM1301456	GSM1301457	GSM1301458	GSM1301459	GSM1301460	GSM1301461	GSM1301462	GSM1301463	GSM1301464	GSM1301465	GSM1301466	GSM1301467	GSM1301468	GSM1301469	GSM1301470	GSM1301471	GSM1301472	GSM1301473	GSM1301474	GSM1301475	GSM1301476	GSM1301477	GSM1301478	GSM1301479
(+)E1A_r60_1	19.158245	19.197462	18.975979	19.1734	18.889843	18.848513	18.904018	19.221727	19.221727	19.197462	19.197462	19.299908	19.009388	19.197462	19.25134	18.691902	19.299908	19.25134	19.299908	19.158245	19.299908	19.1734	19.197462	19.25134	19.221727	19.009388	19.299908	19.221727	19.299908	19.299908	19.25134	19.299908	19.1734	19.25134	19.299908	19.299908
(+)E1A_r60_3	6.2139177	7.4103007	4.8559766	4.83074	4.2435164	9.428186	3.7501323	5.9238505	6.2881846	5.901753	5.3664093	6.964313	6.046401	4.3287625	5.726356	5.4817553	4.8994546	4.0647182	5.846777	4.7558856	3.5931506	5.421165	5.7759495	4.5390105	3.8407702	5.4535384	4.70263	6.1533422	9.218321	4.5241365	4.581442	4.7839336	4.1107016	4.1414123	7.7061434	4.5515165
(+)E1A_r60_a104	5.8837056	5.96338	5.936648	5.84819	5.5484676	7.042726	5.6987085	6.2139177	6.926556	6.0440392	5.767161	5.8186593	6.2838707	6.2128005	6.138487	5.60193	6.342076	5.900735	6.127358	5.7369027	5.2668247	5.762365	6.0704527	6.2831874	4.971196	5.0491896	6.23843	5.978492	6.0489316	6.101905	5.980327	6.4789023	5.9084983	5.738255	6.4504375	5.940664
(+)E1A_r60_a107	7.3105664	7.424309	6.6377115	7.4813867	6.343242	7.2550297	6.1794715	7.659446	6.940527	6.99164	7.065308	7.0030165	7.679519	7.313922	7.253025	6.0545354	7.4120007	7.1046643	7.58928	6.641921	6.6985703	6.7403765	7.575315	7.167374	6.804253	6.9959	7.2480016	7.0233464	7.2813807	7.581093	7.012308	7.69625	6.8014374	6.6310024	7.419622	7.629216
(+)E1A_r60_a135	10.41314	10.432618	9.273969	10.698629	8.948871	9.554113	9.008111	10.871095	10.060796	9.803372	10.282187	9.865562	10.421691	9.991703	9.855384	8.925953	10.325854	10.147534	10.720088	9.385984	9.747489	9.6860075	10.721386	9.991516	9.739772	10.232715	10.257886	9.991014	10.38589	10.620378	9.919313	10.967799	9.759003	9.731812	10.457023	10.858094
(+)E1A_r60_a20	11.687052	11.627845	10.46167	11.834733	10.203079	10.88881	10.2665415	12.07824	11.411845	11.118722	11.552474	10.8553095	11.410044	11.1060705	11.015613	10.210243	11.500012	11.281687	11.943212	10.676437	11.128397	11.001079	12.057987	11.251076	11.062577	11.514709	11.579764	11.41323	11.637953	11.763818	11.256239	12.460806	11.11269	11.136083	11.558488	12.176787
(+)E1A_r60_a22	12.871926	12.769337	11.855381	13.116803	11.535161	12.082245	11.562974	13.378282	12.550085	12.319543	12.70757	12.242931	12.531619	12.364052	12.274497	11.559269	12.8132925	12.766461	13.3148575	12.266227	12.473108	12.187833	13.336717	12.408304	12.208881	12.879944	12.738309	12.608144	12.962776	13.107479	12.606642	13.571045	12.272842	12.37028	12.758625	13.407514
(+)E1A_r60_a97	15.291283	15.151737	14.21552	15.515518	14.115025	14.552393	14.013392	15.768593	14.996582	14.869592	15.257003	14.84259	14.822045	14.942089	14.953259	13.930467	15.300577	15.12316	15.726877	14.644051	15.040905	14.92654	15.9320545	14.977665	14.937446	15.259907	15.379316	15.176288	15.4098425	15.507072	14.912248	16.08479	14.763281	14.898492	15.353227	15.883136
(+)E1A_r60_n11	16.835516	16.751678	16.02016	17.148872	16.05408	16.18412	15.842912	17.34969	16.688484	16.320032	16.931166	16.65477	16.681925	16.64732	16.756899	15.65195	17.124468	16.899973	17.379793	16.304914	16.705257	16.518707	17.45896	16.702814	16.507338	16.996302	17.196674	16.971348	16.989449	17.180782	16.58278	17.786263	16.403765	16.557974	17.14195	17.620749
(+)E1A_r60_n9	17.842121	17.594515	17.078562	18.060598	17.074957	17.225882	17.047628	18.260353	17.793112	17.3615	17.771624	17.531939	17.685091	17.56219	17.6972	16.858404	17.914516	17.808893	18.007204	17.315144	17.550013	17.430086	18.20472	17.633131	17.486399	17.932438	17.927748	17.642086	17.667833	17.87804	17.56219	18.322569	17.282812	17.346283	18.049906	18.211498
(+)eQC-39	5.8284836	3.9795024	5.2756934	3.2142985	3.529117	4.07358	3.0505753	3.798655	7.6783104	3.9090686	7.5469623	5.5097632	3.5210648	3.7263677	3.4306765	2.9238007	5.182437	3.4054754	3.0061567	4.5653944	3.0571136	5.642116	7.111935	3.0749512	3.3143315	3.2051456	3.2322516	4.916993	6.1407685	3.0740275	3.2250166	4.7190213	5.60193	3.0487957	3.2579195	3.050014
(+)eQC-40	5.533274	5.551954	4.443144	5.852961	4.1245813	8.148586	3.4905295	7.5182376	6.7872343	4.192388	4.9482994	9.076	3.968614	4.064276	3.8518898	3.8082154	3.875109	3.606943	3.8216577	3.6386192	3.3647647	6.472459	6.5851426	6.8885555	5.0660486	5.857766	4.517983	4.571734	3.8330789	5.7713785	4.9595456	4.386848	3.910603	4.000871	3.6614056	3.451513
(+)eQC-41	6.0898757	5.777114	4.559928	5.0785284	4.3646426	3.5313096	3.345686	6.6659994	4.336261	4.41589	5.37662	4.1345396	4.7043605	8.587147	4.142	3.3408527	4.8693485	4.4145436	4.408218	4.4904337	4.765219	5.588985	5.423702	7.863683	4.811438	6.329701	4.72023	4.3513193	4.1893525	4.520256	5.132614	4.426079	4.0601063	4.254259	4.575681	6.163333
(+)eQC-42	6.901402	5.65274	4.670067	4.9315095	4.497301	4.128615	3.5858102	5.433336	4.4204125	4.2613473	6.7565556	3.8993766	4.448414	6.741762	4.075511	3.896869	4.8426285	5.4915805	4.3955398	4.5050206	3.9500077	6.1896033	6.3275814	6.2431474	4.3174357	4.5926256	4.7474647	4.379578	4.106906	4.970702	4.8263526	4.8294435	4.510562	4.4771843	4.297029	5.370993
(-)3xSLv1	6.229456	6.2825193	6.5684714	4.5868645	4.845342	7.219758	5.618646	2.7993302	7.4296136	8.349003	6.1389875	6.438524	2.966851	7.5510917	5.943453	2.8895893	5.094048	7.7080145	9.28981	6.258376	2.7636688	2.843603	6.1039705	7.598623	4.7648673	2.7936726	2.7559466	5.053791	8.035065	5.184367	6.0958915	2.688486	7.942606	5.180782	7.9860005	5.072
A_23_P100001	10.465963	10.040552	10.533963	10.161511	11.658881	10.896099	10.37689	11.16851	11.418703	11.856057	12.156958	11.375423	8.536125	9.334308	9.818053	10.408332	9.990796	11.812815	11.610036	11.307506	11.692252	11.6675	12.218198	10.754977	11.595923	12.834606	11.512775	11.008154	11.952089	11.296906	11.490764	12.439073	11.274908	11.799239	14.364582	11.93421
A_23_P100011	7.063825	7.314713	7.990865	6.815964	7.482507	7.0538716	7.296078	7.017638	7.1419497	7.015785	7.219758	7.284477	7.771852	7.6493096	7.435189	8.138791	7.602954	7.263082	6.8378773	7.4279194	7.0393734	7.5626974	6.655984	8.286829	7.4957438	7.602526	7.111151	6.8905516	7.3368587	7.5215187	7.0570784	6.8970604	7.581093	7.31137	6.916688	7.4078164
A_23_P100022	10.4494915	7.865845	8.196225	10.471737	13.185276	9.508112	11.31168	9.773693	9.776164	12.095084	9.823237	11.290681	6.3172503	8.398338	11.960302	9.627075	10.760871	10.118108	10.656228	9.896407	10.52294	10.9102335	10.851821	9.55992	10.53628	10.06384	10.483344	10.81872	11.264517	10.391975	11.151027	10.291276	9.4113865	10.148715	9.325952	10.329591
A_23_P100056	3.3452635	4.839357	5.5507073	4.2827673	4.755532	5.143128	3.718607	5.4351916	6.356643	8.535933	4.159483	4.9527235	2.680985	4.44151	4.1483216	4.976417	5.7759495	5.72319	6.4086013	6.762724	6.1794715	6.2802153	6.7125454	6.382621	6.6534395	9.141418	6.425948	5.76471	5.9144974	5.8558955	6.531474	6.916688	5.819846	5.677899	6.522899	7.2773566
A_23_P100074	12.375391	13.334071	12.7176285	12.48636	12.456724	12.698392	12.700947	12.178291	12.881548	12.590708	12.667206	11.992067	11.027488	11.832698	11.683396	12.684967	12.601575	12.593424	11.32567	11.609422	11.408967	11.963629	11.536961	12.050858	11.593579	12.475574	11.692997	11.50641	11.579447	11.568248	11.752321	11.52057	12.034809	11.632169	11.785608	11.809672
A_23_P100092	9.695363	10.496101	9.114016	9.489239	8.938475	9.578098	9.004557	9.278253	8.868964	8.77235	9.446348	8.98152	10.285399	9.530595	8.7883625	9.261545	9.059309	9.555904	9.163755	9.009841	8.971516	9.265924	9.015394	9.6098995	9.727037	8.27429	9.330355	9.098676	9.57731	9.315809	9.3081875	9.492004	9.248115	8.858292	9.598578	9.190359
A_23_P100103	9.324527	9.921116	9.688386	9.2675	9.223734	9.672848	9.196617	9.19803	9.313719	8.559099	8.619157	9.035297	10.197856	9.12175	8.756666	8.928979	9.19482	9.283925	9.200098	8.778093	8.732614	9.553828	9.7817745	9.994886	9.848277	8.763127	9.2074175	9.1199665	8.970666	9.28981	9.04402	9.440342	9.807753	9.138069	8.671753	9.324094
A_23_P100111	6.7811484	7.638844	7.676998	6.7198763	7.5407248	7.3693175	7.0233464	7.005251	8.216693	7.213554	6.3331757	7.091681	8.998288	7.125687	6.9564934	7.798924	7.267832	7.2908835	6.654158	7.006179	6.872368	6.79194	7.005456	7.3817515	7.040624	7.6014605	7.09882	6.8882194	7.4443097	6.978721	6.812609	6.700876	7.148003	7.10446	6.4308424	7.2552485
A_23_P100127	8.579112	9.756009	9.263935	9.241924	8.814387	9.68294	9.601784	8.479908	8.516327	8.48782	9.482507	8.960718	8.297025	8.206547	9.555006	9.685338	8.587147	8.152887	8.290336	8.422639	7.6035786	8.9521475	7.832738	10.212894	9.871641	5.5463214	8.7816725	8.669895	8.275585	9.265181	8.036319	7.543888	7.823072	8.182683	8.903917	7.996241
A_23_P100133	8.448325	8.372586	8.406085	8.435534	8.604236	8.779461	8.544442	8.129076	8.079189	8.294466	8.611591	8.430256	7.9028134	8.445812	7.8561687	8.189747	8.114635	8.256325	8.007659	8.121981	8.114635	8.282483	8.10878	8.159106	8.2420025	8.048502	8.591541	8.257132	8.332402	8.261412	8.483379	7.4203324	8.413317	8.15048	8.017387	8.205027
A_23_P100141	11.357471	10.875207	10.68606	11.418703	10.801313	10.778868	10.569608	11.341796	11.351159	12.437375	10.5508795	11.181178	10.909265	11.474765	12.193728	10.360186	11.431776	11.167487	11.268167	10.883963	10.564711	11.529446	10.951002	10.956799	11.478795	11.161157	11.138611	11.092392	11.583695	11.112438	11.4641485	10.854855	10.912916	10.918525	10.367939	10.720088
A_23_P100156	8.877347	9.636859	9.325209	9.097485	9.440342	9.436715	9.315809	9.221236	9.299391	9.232546	8.68783	9.339681	10.206959	9.724839	9.007329	9.31619	9.156391	9.109976	8.7918	8.753492	8.843777	9.463573	8.909157	9.484103	9.295069	9.128261	9.17443	9.061278	8.950429	8.9466505	9.173389	9.259874	9.397176	9.464016	9.3394785	9.112181
A_23_P100177	3.6270356	4.0906587	3.540161	4.1428647	3.8040411	2.9406264	4.3734355	3.789774	5.489375	3.4597437	4.272272	4.6482143	4.453372	2.7153964	2.7056165	4.337699	3.6414042	2.7043076	2.7711575	3.2392795	4.080959	4.2019916	4.5926256	2.654839	4.929202	3.8975983	3.0169234	3.7256174	3.7054029	2.8488405	3.642026	3.2885358	3.0928671	3.3600593	2.849512	3.73265
A_23_P100189	7.0771174	7.0517235	6.402388	7.3285956	8.1537695	7.1453485	6.2638125	6.597718	6.4759874	6.369253	6.9183593	6.2320786	7.203875	6.4381237	6.2625966	6.632029	6.620332	6.3454843	6.440266	6.2084236	6.216261	5.92679	5.741117	6.7722807	6.9598694	6.1809735	9.754473	6.1827526	6.378328	6.7045975	6.7610545	6.6789284	6.555659	6.673356	6.824716	6.5190473
A_23_P100196	12.570612	12.807938	12.267558	12.504341	12.340087	12.32969	12.024844	12.2682905	12.179538	11.680005	12.886137	12.544937	12.384253	12.463343	12.107914	11.724142	12.383203	12.330151	12.606642	12.427823	12.35321	12.382472	12.193417	12.6048565	12.453357	11.840153	12.55358	12.709789	12.519991	12.692822	12.525468	12.162229	12.70018	12.624799	12.381706	12.14315
A_23_P100203	12.098748	12.071665	12.5486965	12.450777	13.411059	12.152653	13.171723	12.074128	12.537328	12.516151	13.134743	12.476918	11.62096	12.346338	12.324375	13.023458	12.673086	12.2501745	12.163002	12.4351635	12.595162	12.334551	12.54149	12.142307	12.10907	12.6931715	12.556863	12.194594	12.251086	12.352592	12.542635	12.578108	12.35076	12.444473	12.019612	12.5412035
A_23_P100220	11.962658	12.554254	13.273754	11.8626585	13.964415	12.496561	11.784996	11.092124	13.162121	11.253197	12.974916	11.199641	8.521496	10.959862	11.605711	14.159778	13.555574	12.00341	10.628829	10.942377	11.166868	10.962585	11.574415	9.97562	9.682563	11.271725	11.073223	11.416766	10.699144	10.95861	10.8973255	11.045107	10.703676	11.361718	10.881278	11.11949
A_23_P100240	5.3855696	5.1703706	5.509243	5.2990966	5.3863144	4.676575	5.7958474	6.727706	8.908321	6.6421366	5.798291	5.133893	4.8941455	5.671597	5.6401963	9.741656	5.5619802	5.7831945	5.565408	5.256217	4.86903	9.024154	4.9389677	4.9661026	3.7477603	4.2234006	5.7056236	5.579361	5.408908	5.903523	5.6621265	6.0328674	5.471446	5.5408177	5.048071	5.298157
A_23_P10025	11.298191	10.726015	9.2635145	12.856044	10.095952	10.201848	11.884403	12.5968	11.124256	12.930584	11.723625	13.124437	12.047319	11.916286	12.223997	10.878829	11.085588	12.453357	12.723734	12.334195	12.650473	12.684283	12.564668	10.920527	12.490031	10.004263	12.5186205	11.700599	12.671732	11.642091	11.815104	10.720088	11.975333	12.096702	10.793584	11.011862
A_23_P100263	12.499291	11.848265	11.66858	11.648392	10.606152	11.635629	10.241977	11.972117	11.575592	11.010656	10.831061	9.391032	10.397798	9.93121	9.771689	10.092296	10.94115	12.715323	12.313574	11.37406	11.023343	10.352675	12.205665	11.319359	10.391975	11.208239	11.518682	11.266816	11.730297	11.662057	11.18833	10.752575	10.9570875	11.166868	11.229191	12.442319
A_23_P100278	6.1242886	7.5968995	6.3108506	5.5199623	6.6757336	5.9197507	5.3948746	4.3650584	4.2850456	2.73137	4.9370594	5.273014	5.6466565	7.3961744	6.2497406	4.6141267	4.3859677	4.9988084	4.520685	3.7211742	4.2452464	4.7076244	3.9616568	3.9860082	4.7477937	5.50484	4.0731378	5.681197	4.751592	4.8297567	4.9370594	3.5706532	4.846116	5.2190585	5.2374935	5.106012
A_23_P100292	14.327553	14.528149	15.009985	14.574955	15.108436	14.551359	14.718282	14.439144	14.722323	14.879029	14.969928	14.430621	13.893675	14.739694	15.768593	15.274582	14.897328	14.722323	14.535897	14.285997	14.408982	14.523843	14.551359	14.523843	14.610935	14.026047	14.246482	14.473452	14.328254	14.511025	14.411328	14.302123	14.350356	14.267966	14.295101	14.248585
A_23_P100315	12.085132	12.449604	12.342777	12.264903	11.867894	11.390873	12.7176285	11.371412	11.8626585	13.505746	12.686697	12.335866	10.30711	11.114382	12.491045	12.261823	12.631108	12.262794	11.344195	11.38595	11.226762	12.764124	12.388058	11.838487	12.389354	12.842742	11.62938	11.592858	11.5875	11.301975	11.920345	12.1195545	12.079168	11.534216	12.466312	12.248374
A_23_P100326	12.193728	12.616912	12.756484	12.620591	12.326989	12.84957	12.5239525	11.970085	12.425925	12.467801	12.398057	12.438401	11.550922	11.904195	12.673086	12.800868	12.627053	12.512691	12.203393	11.786685	12.043135	12.683206	12.44635	12.72091	12.568726	12.230808	12.130619	11.897953	12.052089	12.122812	12.180747	12.022807	12.34464	12.154853	12.414942	12.309796
A_23_P100341	15.599846	15.445117	14.925882	16.200214	15.546395	14.08843	14.849156	15.772905	15.530184	15.576411	16.102386	15.258468	15.873416	15.598549	15.821753	15.084536	16.035246	15.779022	16.153225	15.819044	16.155083	14.582614	13.809342	14.854076	15.397663	14.478134	15.601284	15.647309	15.821753	15.402218	15.518346	15.868358	14.839991	15.103326	15.655337	15.456373
A_23_P100344	10.833698	10.924618	11.646646	11.081779	10.706596	9.803372	11.1894455	10.152869	10.742529	11.819087	11.03661	11.171787	8.533442	10.547274	10.977324	10.897105	11.074963	10.968076	10.131127	10.26969	9.746691	10.040763	9.037111	12.152653	11.552685	6.979547	10.143403	10.14067	10.163617	10.43738	9.928666	8.658383	9.90903	9.878687	11.323193	9.766464
A_23_P100355	11.381937	11.742609	12.083932	11.679017	11.927785	11.612118	12.066699	11.66101	11.964793	11.334423	11.790841	11.695464	12.076149	11.866816	12.421436	12.111014	11.745507	11.593352	11.541387	11.97292	11.661712	11.975566	11.463513	12.331003	12.050637	10.722689	11.381678	11.712324	11.5847025	11.6521225	11.839069	11.556551	11.991277	12.019125	11.814522	11.37109
A_23_P100386	7.5378523	7.145062	7.700348	7.495462	9.023147	8.044575	8.538284	7.9463453	8.363886	7.433565	7.1945324	7.9941454	5.36611	7.4179792	7.1240907	7.5486403	7.4848866	7.9075255	8.65311	8.047148	8.656866	8.707977	9.355661	8.192295	8.425704	7.648746	7.9745436	7.8794994	8.491826	7.5478563	8.78032	8.519047	8.066934	8.17798	7.7532268	8.571639
A_23_P100392	11.365722	11.654248	11.415592	12.236138	12.048259	10.865925	12.30099	11.299735	11.631678	12.995089	11.682498	10.880622	9.87256	11.828234	12.433758	11.378754	12.1714735	10.850596	10.717945	10.739262	10.863093	11.523047	11.534931	11.121128	11.09285	11.1588335	10.856011	10.846076	10.842343	11.157522	10.764764	10.546829	10.900001	11.0126095	11.430488	11.269414
A_23_P100408	8.137214	7.9344482	6.9580693	7.560202	7.170382	7.5436487	6.5625205	7.207963	7.0722594	7.261583	7.269078	6.4616923	7.4357214	6.485133	6.522899	7.0314336	6.897606	7.142421	6.813919	6.4303236	6.8411255	6.50476	6.400744	6.8782525	6.663028	6.6952257	6.545228	6.428152	6.835945	7.022266	7.171936	7.2366657	7.3217397	7.23415	6.9807835	6.906268
A_23_P100413	7.9716263	8.399757	8.120666	8.190238	8.152176	7.9408207	7.89928	7.925577	7.817849	8.59933	8.195104	7.325211	8.756023	8.565784	7.558486	8.112216	8.523524	8.014797	8.500107	8.326121	7.9288387	7.7177815	7.628018	7.9288387	8.004867	8.515563	8.180118	8.3525	8.513249	8.251011	8.499894	8.595067	8.023673	7.888013	8.5956955	8.205745
A_23_P100420	11.978862	12.48034	12.271369	12.306487	12.917176	12.193417	12.655914	12.198333	12.8522005	13.153798	13.685128	12.704928	11.860323	12.311783	12.114258	12.325211	13.033581	12.349341	12.334195	12.238459	12.183473	11.880875	12.199557	11.217604	11.695175	13.097999	11.998151	12.021243	12.167624	11.629609	12.101318	12.41643	11.7997465	11.83378	12.1771	11.357254
A_23_P100441	12.007266	11.692457	11.648778	11.870461	12.183783	11.480824	12.264903	11.690104	11.663791	11.678093	11.884403	12.038285	11.687371	11.899756	11.615688	11.715724	11.839069	11.50382	11.884963	11.891418	11.931607	12.002745	12.113084	11.944889	11.978862	12.215687	12.07136	11.853596	12.110635	11.948767	12.060109	11.338314	11.870461	11.931116	12.283136	12.064123
A_23_P100455	9.6839285	9.246524	9.425176	8.759053	9.183113	8.926443	8.988702	9.158253	8.920514	8.580341	9.832259	9.063503	9.07732	9.717711	8.471888	8.560691	9.222997	9.191437	9.794528	9.121934	8.8457775	9.102548	9.111975	9.381833	9.444817	8.821257	9.225987	8.774616	9.393619	9.154098	9.143332	8.93963	8.943513	8.798854	9.160425	9.215241
A_23_P100469	9.1816225	9.204514	9.136707	9.10361	8.969974	9.219648	9.345169	8.797136	9.604134	8.583907	8.891787	9.737211	11.5268545	9.478972	8.431888	9.489938	9.243925	9.5481415	8.770481	9.06771	8.780943	8.803779	8.33094	9.934815	9.513886	8.305275	9.0285635	9.142867	9.101078	9.216006	9.019488	10.129782	9.034853	8.898063	9.009374	8.786522
A_23_P100478	10.85717	11.063913	11.248192	10.951504	11.256021	10.611338	11.073223	11.14759	10.701618	11.007694	10.92329	10.9115925	10.708956	11.644424	12.00697	10.241149	10.631211	11.042891	11.357254	11.472486	11.512249	12.00341	11.861966	11.627845	11.756384	11.674651	11.431513	11.341796	11.772015	11.589922	11.683396	11.185374	11.653748	11.596535	11.164644	11.768459
A_23_P100486	13.333206	13.234724	13.287135	13.2428465	12.870325	13.127207	13.011761	13.705258	13.823739	13.89023	13.855177	12.914041	13.610613	13.385313	13.217705	13.206309	13.92298	13.768206	12.766867	12.991513	12.941587	13.358852	13.475171	13.2599325	13.189306	13.511631	12.893471	12.998274	13.217167	12.794714	13.349601	13.677157	13.363951	13.168816	13.276505	13.221168
A_23_P100499	6.5381956	6.555159	8.507178	6.9540467	8.720723	7.8639193	8.277299	6.671503	7.377768	7.1763535	7.209185	8.001244	6.972356	7.776193	8.110891	7.7441163	7.2026596	6.7783127	6.8917093	7.1270466	7.2998405	8.0652485	8.813368	8.0335245	7.9120417	8.884702	7.0117645	7.295568	6.563157	6.9632225	7.23415	7.810986	7.567782	7.829903	7.780499	7.594704
A_23_P100501	13.198331	13.484957	13.739213	13.526432	13.070435	13.428556	13.040847	13.438657	14.111098	13.168816	13.203197	13.616892	12.598439	13.414434	13.656178	14.214248	13.156168	13.468816	13.161333	13.166395	13.208888	13.664401	13.713242	13.592413	13.476213	12.6472225	13.311673	13.198004	13.368365	13.240208	13.273312	13.139348	13.518489	13.465248	14.081602	13.2599325
A_23_P100517	10.348401	10.581024	10.090897	10.655993	10.005782	10.574074	10.163372	10.276015	10.113591	9.576833	10.476017	10.3724375	12.064765	10.869378	9.376774	9.736756	10.24749	10.728256	10.179817	10.222896	10.053558	10.495398	9.848753	10.646604	10.613877	9.685542	10.400542	10.421932	10.284697	10.414026	10.31642	11.003203	10.574989	10.184991	10.216043	9.866771
A_23_P100522	14.821148	14.546218	14.841067	15.035352	15.456373	13.387177	14.17027	14.873083	14.669236	14.72597	14.75502	14.471006	15.473639	14.9562435	15.204346	14.448529	15.324084	15.192207	15.7043915	15.3198805	15.65195	14.180569	13.892887	13.967792	14.789752	14.1223755	15.228019	15.300577	15.307569	14.84259	14.777505	15.180485	14.279671	14.716609	15.000411	15.090818
A_23_P100539	7.1176662	7.6006827	7.1678534	6.470443	7.132664	7.678503	6.1979384	5.4874825	5.995327	6.35597	7.5097265	7.1270466	8.232184	4.8727126	4.511308	6.3506985	7.0212474	5.8989787	8.157468	8.499708	8.893146	9.166133	9.698688	6.1334343	7.6649556	8.936686	8.78491	8.112436	7.541442	7.744951	8.060224	8.949091	8.547236	9.335338	8.364201	8.472949
A_23_P100556	11.466958	11.218421	11.551481	11.166373	11.708435	11.46564	11.809672	11.451923	11.456859	11.342396	10.972133	11.597438	11.97658	11.633547	10.983496	11.379529	11.2147875	11.209577	11.668061	11.575096	11.695175	11.953976	12.24069	11.744803	11.760135	11.835173	11.494213	11.605981	11.58252	11.517904	11.837948	11.874527	11.658347	11.701907	11.165541	11.686793
A_23_P100576	14.347706	14.165326	14.368668	14.413218	14.072433	14.268732	14.151288	14.082297	14.349475	13.885812	14.378173	14.641925	14.33992	14.408982	14.682684	14.231792	14.109869	13.754438	13.603216	13.794662	13.608355	13.944878	13.506705	14.383877	14.065406	13.548595	13.791976	13.838164	13.685799	13.938082	13.918971	13.900539	14.226335	13.892211	14.36052	13.77657
A_23_P100583	5.62355	6.00906	5.5290275	5.668957	4.7694845	5.1739216	3.997795	5.945648	4.3189583	4.623704	4.7230024	4.07358	7.2766194	5.3071856	4.8359623	5.598316	4.766324	4.8633947	5.211268	8.263885	4.827157	4.984423	5.485951	4.3040943	4.0109043	13.497528	4.3045726	4.6822743	4.611371	5.5042295	5.072	14.582614	5.2911563	4.93486	5.5639725	12.699441
A_23_P100595	6.171369	5.582426	5.303161	4.83137	5.976997	5.362818	4.909327	5.8460326	4.8631105	6.8669276	4.5787115	4.678642	9.113553	5.124634	5.0040464	4.984423	5.015364	4.6741424	5.640775	4.915317	5.366728	6.74346	5.711452	5.2137785	4.9527235	4.8631105	5.8605704	5.3141212	5.181779	5.5417585	5.298803	3.9161057	4.773187	4.6360087	4.4002643	5.0020576
A_23_P10060	7.804627	6.669499	6.933839	6.7958856	6.6851225	6.79049	5.9270635	6.941835	6.6416926	6.9711423	6.738415	5.822136	6.553237	6.23338	6.3711395	6.1149054	6.5765963	6.204776	6.3902864	6.3452196	6.3040876	6.933839	7.215301	7.0295825	5.9696293	5.787808	6.35597	6.256522	6.2542744	6.7348995	6.885706	6.774783	6.7098927	6.792636	6.828973	6.5225735
A_23_P100602	11.448	11.358054	12.118292	12.246972	11.471002	11.087322	11.309402	11.251076	11.99919	11.922399	10.7530775	11.759853	11.269414	11.2448635	11.443081	11.445615	11.537106	11.723076	11.213464	11.139738	11.10133	11.804721	12.040468	11.569073	11.526553	11.118179	11.516657	11.629114	11.086111	11.2203245	11.23263	11.486072	11.411845	11.421958	11.377237	11.551481
A_23_P10062	7.5436487	4.333849	4.246017	4.449928	4.089196	2.6533108	2.605871	5.1630654	4.0104146	4.4997687	3.4256916	5.112512	4.056499	5.3646836	5.3261786	2.602286	4.686432	4.3169227	5.3049197	5.56913	4.9345345	4.746323	4.4128995	5.016715	6.1339035	4.3104506	5.7652683	4.9744163	5.194898	5.710227	5.490274	5.0291953	5.6051702	5.735139	2.6371698	5.4116783
A_23_P100632	15.866573	15.9320545	15.874725	15.953429	15.671483	15.809927	15.945134	15.351778	16.393986	15.677162	16.06304	15.93052	15.757972	15.534892	15.103326	16.806044	15.530184	15.821753	15.132392	15.424145	15.057016	15.748211	14.885904	16.48381	16.017494	14.165955	15.408326	15.488712	15.186511	15.749957	15.299303	15.043298	15.425849	15.303107	16.26178	15.39317
A_23_P100642	4.3491306	4.5809126	4.218375	4.7486506	5.9422493	4.916551	5.689749	4.876396	2.6223214	9.195491	9.076618	5.135143	4.2856336	5.0597134	4.5245624	4.236511	4.7828627	4.8727126	5.096089	5.946896	5.2603545	5.691231	6.4267373	5.6129675	5.7304187	11.905539	6.2522173	4.7831593	5.003736	5.2239738	5.3937263	6.2713785	4.8294435	5.2299023	5.891401	5.3948746
A_23_P100654	12.143873	11.992875	12.248374	12.04169	12.095084	11.585562	12.109995	12.259231	11.991786	11.655281	11.799503	12.187335	12.1287	12.152653	12.633118	12.034582	11.623359	11.960038	12.71395	12.617229	12.553209	12.372079	12.194594	11.554817	12.035105	12.804402	12.708724	12.490031	12.605223	12.6048565	12.556863	12.016795	12.054345	12.250451	12.091403	12.460101
A_23_P100660	14.427627	14.082297	14.45718	14.688201	13.912922	14.357309	14.159094	14.995646	15.806079	14.828344	13.934031	14.930162	13.279878	14.485083	14.37445	14.3878975	15.354348	15.237854	14.994548	15.271764	15.337697	15.788141	15.82398	15.427349	15.869851	15.740372	15.3557	15.586063	15.6955805	15.403988	15.473639	15.880645	15.050387	15.330854	15.282025	15.31272
A_23_P100676	10.677756	10.231672	10.36762	10.48442	10.690468	9.885469	10.413759	10.688043	10.627839	10.982163	10.995478	10.695637	10.046141	10.381719	10.694696	9.928013	10.7165365	10.384594	10.784719	10.355479	10.574074	10.486683	10.882885	10.469444	10.591311	10.546326	10.65308	10.689464	10.660482	10.51217	10.691383	10.793838	10.470121	10.625629	10.26858	10.672944
A_23_P100693	11.323193	11.4127035	11.208239	11.713088	11.565785	10.840512	10.920007	11.316822	11.018724	10.933635	11.106548	10.972356	11.673633	11.16664	11.2227545	10.666215	11.366049	11.3134575	11.52078	11.357762	11.231132	11.383704	11.121927	11.312138	11.446993	11.212746	11.585562	11.380749	11.11269	11.448	11.200639	11.089748	11.121128	11.200349	11.367599	11.284712
A_23_P100704	11.142967	10.859591	10.898625	11.119246	10.752837	11.100801	11.343717	11.298891	11.653202	11.767937	11.279697	11.174986	12.058504	10.929908	11.152926	11.88467	11.501776	11.054714	11.126581	10.8234	10.924438	11.050028	11.631943	11.205685	11.138094	10.774328	11.0515585	11.13084	11.040922	11.183976	11.253449	11.188867	11.190498	11.235906	11.567144	11.181178
A_23_P100711	12.533288	12.258593	12.877258	13.170318	13.07771	14.307954	12.236467	13.90315	14.457968	13.820048	13.114031	12.774669	14.862647	13.443941	11.251583	13.744367	14.579258	13.520366	13.049545	13.251529	13.366444	13.6041765	14.272845	13.612378	13.425918	15.634198	13.057451	13.637155	13.120048	12.500395	13.361312	14.332785	13.443941	13.177725	12.878831	13.576799
A_23_P100730	12.297523	11.531988	10.76574	12.921039	11.73515	12.47909	11.764645	12.531117	11.691774	9.861588	11.999747	12.603157	13.046783	12.927054	12.10907	10.423219	12.028736	12.402424	13.388177	12.874196	13.091638	13.299393	13.364435	12.928728	13.24931	11.536961	12.84957	12.897232	13.256945	13.301973	12.902853	12.263365	12.991226	12.898472	13.948262	13.3948345
A_23_P100754	7.9607177	8.105067	8.004163	8.312196	8.168929	8.092772	8.03133	7.9823265	7.880532	8.520582	8.178158	8.189028	8.694658	8.717979	8.249046	7.5832906	8.390685	8.234253	7.6793027	8.154437	8.038983	8.602995	8.530959	8.1564455	8.107378	7.330367	7.9677124	8.452788	8.012246	7.989297	8.198175	7.8768377	8.573422	8.364201	8.131594	7.8348207
A_23_P100764	12.54299	12.93673	13.096786	12.836735	12.495712	12.539927	12.103776	12.41007	12.777918	13.106032	12.5139065	12.201612	11.061498	12.17767	12.045477	12.499633	12.665303	12.599847	12.494304	12.053386	12.159747	12.814796	12.899177	12.885366	12.632042	12.44308	12.138323	12.419456	12.113084	12.227827	12.052389	12.271369	12.441413	12.402424	12.878428	12.467181
A_23_P10077	8.990615	8.664477	9.265181	8.891995	8.693677	9.16426	8.318093	8.722364	8.557961	7.828643	8.99013	8.153512	8.564274	8.34141	8.104894	8.426669	8.9431925	8.876693	9.254706	8.73551	9.13973	10.094379	10.577521	9.60692	9.133391	10.183846	9.073244	9.138741	8.889731	9.246071	8.766182	9.318549	9.589305	9.671813	9.135526	9.30405
A_23_P100779	9.713471	9.834936	10.071756	9.268645	10.244584	9.918395	9.808977	9.875861	9.698399	10.204698	9.663343	9.68623	8.562931	9.746691	9.661417	9.28803	9.470079	9.926098	10.192621	10.201848	10.268806	10.807166	10.78232	10.798155	10.731937	9.873644	10.068803	9.992745	10.213872	10.307852	2.685066	9.497862	10.293471	10.508311	10.180685	10.580149
A_23_P100788	8.511614	8.157654	7.7756867	8.351291	8.048265	8.096467	7.540481	8.415228	8.437066	8.247	7.9437265	8.181584	10.960152	8.395872	7.6934786	7.5945053	7.9964914	8.458557	8.612621	8.439516	8.23995	8.41587	8.448889	9.700948	9.15549	8.158618	8.390446	8.593052	8.482143	8.654963	8.371715	8.677449	8.830191	8.488624	7.837194	8.751662
A_23_P100795	9.80467	9.508438	10.127306	9.606176	10.471979	10.569833	10.886276	9.442839	9.8697815	10.149647	9.391892	10.738247	11.2192	10.335142	10.459104	10.4775915	10.164595	9.298192	9.357099	9.677146	9.49387	9.530021	9.158253	9.820439	9.6839285	9.626822	9.144017	9.736397	9.226943	9.359415	9.447081	10.5501795	9.898711	9.631502	9.597462	9.178023
A_23_P100802	14.288431	14.627492	14.660236	14.271411	14.888619	14.656279	15.1094675	14.40744	14.127361	14.858038	14.319063	14.273496	13.160927	14.45718	14.163295	14.588615	14.166916	13.77657	14.021358	14.105369	14.132437	14.303531	14.234487	14.197633	14.005005	14.663113	14.164037	14.119757	14.002762	14.165955	14.207908	13.802234	14.1265955	14.266263	14.205642	14.261585
A_23_P10081	9.215748	8.815093	7.6357617	9.019704	9.448011	8.650916	10.403826	9.670629	8.8242235	9.83467	9.12448	9.819025	9.856274	9.601784	10.1073885	8.897277	9.14073	9.047629	9.143096	9.60155	9.430595	8.640935	9.06953	9.20476	9.01616	9.11822	9.373878	9.462838	9.301001	9.342492	9.382267	9.627281	9.497644	9.502422	9.118464	9.299854
A_23_P100868	10.992761	11.611648	11.678093	10.9062395	10.257215	11.718187	11.061791	11.121375	11.759248	11.522372	12.006663	11.174227	10.151881	11.012168	10.127765	11.595617	11.048459	10.947883	10.121025	9.886387	9.623806	10.072827	10.328319	10.749294	10.800105	9.572718	10.297036	10.441566	9.951532	10.37436	10.132812	10.500677	10.342356	9.9356785	10.844838	10.094848
A_23_P100872	7.645901	7.420583	6.8909235	7.726809	7.3007283	7.6934786	6.6360884	7.461384	7.3623934	6.846379	7.225683	7.041959	8.901802	7.349233	7.226958	7.438831	7.3435516	7.3474894	7.81879	7.2560472	7.2839923	7.514859	7.1305294	7.803505	7.6253233	6.565593	7.207963	7.6971345	7.452715	7.396612	7.5590873	9.769161	7.752525	7.3695307	6.6842513	7.096992
A_23_P100883	13.707467	13.40901	13.46623	13.439714	13.711349	13.2729	14.021358	13.377809	13.133005	13.703147	13.766402	13.967207	13.530255	13.556425	13.974336	13.357435	13.302868	13.047223	13.531093	13.471008	13.378724	13.4797125	13.327333	13.893675	13.791014	12.554254	13.653314	13.516935	13.398148	13.624589	13.42632	13.044455	13.2508545	13.2508545	14.03632	13.446641
A_23_P10091	6.510912	6.7659745	6.560946	6.298169	6.2855673	5.635667	5.576083	6.9448795	6.8785114	6.81722	6.0730247	8.143612	5.806251	7.404802	6.7856073	4.852217	6.587373	6.681374	6.7248616	7.551666	6.0640397	6.80284	7.179939	6.2865562	4.4605412	4.9673553	6.7825685	6.531762	6.766943	6.841347	6.5193257	7.38651	6.2912865	6.459157	6.3501816	6.119353
A_23_P100912	5.6650133	6.2503376	6.845568	6.077934	7.288768	6.9025607	7.019975	6.418214	6.3375072	7.0891104	6.9803205	6.8381753	5.902925	6.7572565	6.7299223	6.4429665	6.425827	6.119353	6.23843	6.217409	6.3998976	7.2552485	7.7315526	7.2233324	7.1508455	6.2835374	5.7182856	6.8039765	5.939668	6.640045	6.071262	5.985628	6.783524	6.6952257	6.999727	6.7273707
A_23_P100931	2.6110287	2.6862404	3.2745934	2.6280396	2.8007753	2.6710386	2.6145492	2.6067524	2.6318693	5.0526867	2.6124296	2.6145492	2.6254735	6.9534397	3.2074597	3.8532045	2.6017673	2.77657	2.6443408	2.5903952	2.6026528	2.6477668	2.8294866	2.7851174	2.6868238	2.658526	2.592933	2.8393981	2.598367	3.077955	2.5920491	3.0377192	2.6129026	2.6013143	2.6011972	2.5977898
A_23_P100935	2.7311049	2.8780267	2.690045	2.7061224	2.6788487	2.763448	2.6794498	2.7121449	2.7708948	2.8159626	2.7084043	2.741249	2.678117	2.7881582	2.7386873	2.7001522	2.710399	2.8457413	2.8322167	2.711571	2.7296224	2.7470763	2.7810807	2.7577496	2.7135575	2.7183487	2.716087	2.6945984	2.7845528	2.6978688	2.6897712	2.6509619	2.7609823	2.6602378	2.8508527	2.6733491
A_23_P100959	6.108641	5.0692024	5.642826	5.3483872	5.866056	5.080758	6.0458155	5.1692834	4.9063025	5.7725163	5.1017585	6.144301	6.068741	5.7889295	8.622114	5.0580444	5.5276923	5.8012066	6.1149054	6.2074494	5.986607	6.144902	6.003634	6.071016	6.1054754	5.980327	6.3241434	5.938539	5.944872	6.103613	6.065628	5.88148	6.1878767	6.1762075	5.72382	6.084841
A_23_P100963	9.784689	8.675819	8.241537	10.156578	8.313718	9.320276	8.267165	10.054013	8.645112	7.780279	9.453185	9.766464	9.715747	9.716628	9.112468	7.9187746	8.627361	9.440342	10.743591	10.400343	10.30042	10.882885	11.250557	10.169067	11.131367	8.300665	10.474926	10.516443	11.186562	10.365928	10.787807	9.767478	10.310046	10.731937	9.796134	10.144119
A_23_P100990	8.34812	6.5000076	8.600247	7.5278997	9.00141	8.578893	7.90522	7.37038	8.111568	5.9075246	6.8346543	6.964004	7.423665	5.899248	7.918246	5.933732	6.1237044	6.9927826	6.389231	5.691988	6.776302	6.71963	6.4783726	7.6847215	6.170594	5.8476324	6.338118	6.8118167	6.9423947	7.3794394	7.93082	7.146823	6.977098	7.4570427	7.3417063	7.1003695
A_23_P100991	5.4915805	2.6432173	7.1772237	2.6002622	8.066224	3.1642249	4.757839	2.6704483	6.5044537	2.7342505	2.7146122	4.751592	2.7661462	2.6150444	6.680165	2.751657	2.657447	2.5944588	2.6080582	2.6420202	3.2837543	3.5623376	2.6013143	2.62933	2.762794	2.6674073	2.9739852	2.591806	2.6096222	4.964678	7.985535	2.6538963	2.6686819	3.8649452	2.7464788	3.7125728
A_23_P101007	8.167967	8.150005	7.235141	8.015231	7.414507	7.3932405	7.2821817	7.1560965	7.10446	7.8718047	7.4926014	7.139419	7.837194	7.2042947	7.2641163	7.750387	7.5762143	7.2238173	7.3675804	7.1716256	7.324207	6.923404	6.8831997	7.122398	7.136151	7.747835	6.9079013	7.149373	7.2519364	7.2805886	7.6548524	7.239515	6.7819514	7.452715	7.713473	7.37797
A_23_P101013	13.414248	13.014055	13.2599325	13.696211	13.336717	13.73717	13.050514	13.658068	12.913679	11.231761	12.592435	13.718498	13.022023	13.717416	13.067635	12.369649	12.640446	13.244814	14.387214	13.867546	14.181096	14.075627	14.370914	14.114378	14.347706	11.482692	14.067636	14.196556	14.068949	14.198338	14.044607	13.44335	14.020223	14.01024	14.114378	14.042062
A_23_P101025	12.11748	12.901288	12.527876	11.827987	11.92573	11.213806	12.0929	11.269921	11.489977	11.40605	10.56878	12.659865	12.0653925	12.863676	11.358054	11.360641	10.807685	10.957521	10.602905	10.462476	10.979363	11.604927	11.384672	11.622017	11.056285	10.335142	10.706321	11.275906	10.611338	10.87248	10.833698	12.984186	11.251326	11.0169325	10.812977	11.186854
A_23_P101038	3.2298663	3.8669603	3.0737603	2.9570243	2.8026054	4.8748336	4.0412927	3.3568656	4.1516223	3.7402687	3.3233562	3.8270488	7.364541	3.7789066	3.174415	4.5729237	3.0025709	3.7402687	3.7888017	3.0306098	3.0473347	3.2847824	3.5945768	6.5155177	3.3357875	3.1364932	2.947146	9.626378	3.2575414	2.838527	2.931026	2.8050003	9.717445	2.7870767	4.0459013	2.9530728
A_23_P101048	3.5263233	4.901912	4.0864596	4.809404	3.3912137	2.9411178	2.707155	4.43069	4.8529606	2.7230422	4.065622	2.7105002	4.8908086	2.6271603	3.3894598	6.3729777	4.4369783	3.912964	2.640004	3.3362322	3.5497735	3.8445911	2.6701512	2.6317582	3.8599052	3.729492	3.4393358	3.873007	2.6542833	4.512506	3.6712255	3.615016	2.6595163	3.4597437	3.968614	3.8588545
A_23_P101054	6.9744916	5.1841497	8.574611	5.6612167	9.149957	4.1648746	4.72023	7.506377	7.3523293	4.3219023	5.3613057	5.9293303	6.048283	4.306006	6.5863657	7.1789527	6.6411767	5.0403724	5.0327196	4.5753055	5.757748	5.9286814	5.322396	4.0831046	5.3226357	4.86153	5.407002	4.5364537	5.6414447	6.261181	5.860321	3.930113	5.13894	5.298803	5.149639	5.39681
A_23_P101073	7.3202534	5.8535576	6.2497406	7.0856514	6.7284884	7.2124147	6.2276697	6.251397	6.2200236	6.1411004	6.3919883	6.2056885	7.680369	7.0338907	5.2676177	5.4660473	6.5222864	7.3180184	6.257223	6.234883	6.5137486	5.656996	5.617579	6.011381	6.065905	5.2620196	5.969021	6.2299933	6.1379476	5.6624084	5.671846	6.3711395	6.1770697	6.5309377	6.5955706	6.5863657
A_23_P101084	4.989721	5.300914	3.9982731	6.3075376	4.588161	3.2987752	4.1932755	4.643093	4.576979	2.7306805	4.957101	2.8471222	5.300145	2.6543703	3.7332869	3.1818178	4.0104146	6.0346184	5.078134	3.3484294	4.966365	6.1614943	4.0381346	6.293378	5.58865	6.3040876	4.9472275	7.006179	4.1884255	5.243875	4.0435376	5.486329	3.7870128	4.480696	5.206162	4.6673794
A_23_P101093	8.736443	8.191202	9.774152	8.997021	8.157847	9.264919	7.9643393	9.496241	11.515875	11.7629795	8.750691	8.389063	8.384703	8.771729	8.559681	11.71168	10.661049	10.378379	9.475191	9.719764	9.852988	9.144352	10.444766	9.939483	9.650153	13.045994	9.519939	9.304607	9.43799	9.216597	9.848753	10.717945	9.442634	9.601189	9.929732	10.453846
A_23_P101111	11.791882	11.649073	11.997892	11.66148	11.451586	11.44838	11.46479	11.655943	11.640659	12.451049	11.531194	11.490484	12.469168	12.030525	11.929524	11.525762	11.859962	11.4835825	11.570066	11.385676	11.537725	11.961121	12.083617	11.991522	11.88626	10.870876	11.547107	11.734237	11.641835	11.525058	11.614285	11.651932	12.005619	11.912764	12.148381	11.769801
A_23_P101121	9.374387	8.501845	8.113404	9.121934	10.211161	8.175225	10.400343	10.044642	8.613089	11.697396	9.756725	8.430494	7.632003	10.671913	10.726015	9.613026	10.452094	7.8288903	9.066995	9.17693	10.024435	9.337856	10.745774	8.29294	8.688131	9.088959	9.238453	9.230097	8.709038	8.818575	8.716162	7.9743567	9.13973	9.793021	9.381833	9.346768
A_23_P101131	4.8434362	4.6455364	9.018947	4.6408715	4.334845	4.174239	5.680773	4.2546573	9.871641	9.620634	6.6992807	6.5173287	5.25297	3.8799818	4.7135344	5.2308545	5.9895053	4.425591	3.9730124	5.101394	3.806394	7.742256	7.210749	3.6011243	5.599517	5.818084	5.636345	5.7975354	4.366189	6.407573	4.7106743	6.75471	6.2802153	6.5603743	5.902925	5.377734
A_23_P101141	10.78759	9.716628	9.097942	11.191467	9.999078	7.0408583	9.527325	10.891737	10.493034	10.142214	9.213351	11.279006	10.643983	11.811829	11.213464	9.693555	10.600751	11.717892	11.541097	11.508021	11.470305	12.336483	11.074833	11.415901	12.475941	10.2662945	11.12456	11.579223	12.048602	9.216204	10.973065	10.629045	11.266571	11.460717	9.108121	10.406551
A_23_P101185	13.316391	13.84045	13.7897415	13.60274	13.8805685	13.224781	13.393903	13.434921	13.342189	14.608503	12.974192	13.228869	12.666089	13.77657	13.969007	13.393473	13.39959	13.560067	13.180675	13.319242	13.313509	13.201078	13.103506	12.999268	13.001533	13.440232	13.29486	13.188406	13.13908	13.13908	13.136623	12.940044	13.161333	13.195824	13.044455	13.2572775
A_23_P101193	12.005619	13.698724	12.647516	12.126161	12.598439	12.45752	11.9597435	10.870022	13.354527	11.214298	13.334071	12.285218	9.306913	12.704928	11.4707775	13.983831	12.052389	12.290821	12.120569	12.645616	13.168816	12.799459	13.107479	11.7620535	11.954299	12.090778	12.5139065	12.736348	12.52491	12.447332	12.335188	12.951046	12.3051195	13.203197	13.313922	12.63438
A_23_P101208	13.495302	14.4122	14.237207	14.105369	14.195198	13.804279	14.063452	14.03899	13.420297	15.288064	13.558953	14.4122	13.2729	14.713703	13.562345	13.612826	14.544246	13.71439	13.352679	13.826416	13.988449	13.60274	13.5849285	13.484539	13.587161	14.183319	13.655706	13.587568	13.812661	13.693411	13.879843	13.668649	13.65173	13.812066	13.713729	13.766954
A_23_P10121	8.354503	7.5140333	7.1503305	7.9167814	12.874196	10.114458	13.448591	9.847102	9.116411	13.8703165	7.243682	11.604081	7.781704	6.8152285	12.206008	11.956367	10.103561	8.9173975	7.8190637	8.434798	7.7405767	8.357598	8.140532	8.758618	8.335875	12.031414	8.595956	8.673759	8.353567	7.9165516	8.524177	11.370312	8.593366	8.033299	7.920924	10.012586
A_23_P101237	12.473462	12.380768	12.929487	12.228803	12.701796	12.509122	12.638067	12.460806	12.275494	13.863725	12.181051	12.683866	12.406471	12.973804	12.928728	13.025764	12.467415	12.04604	12.229171	12.407351	12.351486	12.785522	12.311427	12.784379	12.423546	12.534376	12.252041	12.449951	11.97796	12.3231125	12.532879	12.120569	12.589389	12.159438	12.298671	12.5139065
A_23_P101240	15.310224	15.643463	13.388444	14.29684	14.247159	14.174414	12.372079	14.787454	14.200448	15.732552	15.187576	13.229676	14.066349	14.740497	11.461018	14.531491	13.891605	13.323879	15.353227	15.447728	15.107172	14.896202	15.949373	14.498235	14.8520155	14.226335	14.896202	15.110762	15.540119	15.147961	15.44649	14.989862	14.448529	15.274582	15.64507	15.742266
A_23_P101246	9.440733	9.246314	9.649033	9.755687	8.982378	9.339301	9.53819	9.424767	12.838825	9.912262	9.035609	9.66731	10.994637	9.509044	8.527051	14.431618	9.645793	9.55992	9.489239	9.65593	9.362824	10.147302	9.9396515	10.277876	9.87256	11.223005	9.389884	9.513609	9.628465	9.712158	9.208497	11.2850275	9.326361	9.701349	9.553622	10.068524
A_23_P101253	9.344201	9.105811	9.018157	9.037111	8.959274	9.511444	8.73945	8.810308	8.408341	8.005713	9.114016	9.240592	9.93121	9.417908	8.2624	8.331185	8.592763	9.346087	9.055027	9.005543	8.857259	9.133655	9.116944	9.323601	9.290013	9.065643	9.134104	8.968848	9.181166	9.277385	9.225265	8.400874	9.1192255	8.858089	9.393894	9.065174
A_23_P101258	8.730748	8.492601	8.651538	8.212866	8.894758	8.660372	8.469673	8.113642	7.9428062	7.83085	8.444214	8.8349905	9.27764	8.789752	8.083519	7.9200788	8.162592	8.863203	8.604495	8.853379	8.642412	8.470472	8.43291	8.753946	8.596428	8.408811	8.6931505	8.34628	8.69393	8.810466	8.604982	7.7155213	8.47663	8.343679	8.92766	8.726109
A_23_P10127	9.999078	8.825485	8.422639	9.484388	14.886607	11.923961	15.375453	11.616328	10.813947	15.634198	8.674757	13.386238	8.0737	7.1735663	14.011887	13.895843	11.832698	10.78232	9.33454	10.03899	9.222226	10.014675	10.040281	10.382954	9.895692	14.020223	10.145114	10.15711	9.882658	9.531758	9.952478	13.353056	10.107178	9.705304	9.517488	12.156109
A_23_P101272	11.937448	11.668342	11.669358	11.7429	12.228496	12.116047	12.029638	11.88467	11.727635	12.0728445	12.125134	11.768715	10.95556	11.900865	12.475941	11.51529	12.007266	11.647569	12.113965	11.9306345	12.251655	12.128017	12.809993	11.700599	12.033914	11.993449	12.081379	12.084276	12.109995	11.786428	12.127389	11.778847	11.94718	12.2381315	11.715999	12.1912775
A_23_P101281	11.664869	11.916644	11.168257	11.450403	11.148621	10.505574	11.279697	11.271725	11.40161	11.96868	11.093807	11.607671	11.205351	11.609732	11.557382	11.246873	11.94456	11.38337	11.622017	11.291339	11.370864	10.958332	10.864107	10.955012	11.237504	10.81872	11.459112	11.640659	11.501071	11.151027	11.334618	11.490285	11.106313	11.263072	11.411326	11.045107
A_23_P101297	7.3556647	9.962442	8.674757	8.910377	8.927114	9.329257	8.821108	9.157653	9.015394	7.5758576	9.314323	8.78369	7.563998	9.260954	8.936997	8.986357	8.690028	8.725173	9.107613	8.798634	8.887209	9.180872	9.177537	9.245591	9.391892	6.8696585	7.457991	9.2337885	9.038363	9.171906	9.046657	8.917851	9.283242	9.082307	8.932282	9.044916
A_23_P101303	11.367869	12.79357	12.048602	12.017242	12.237891	11.711422	12.077454	12.042575	12.255081	12.154853	12.879265	11.455483	11.518429	12.266227	12.390302	11.9669485	12.334551	12.270497	12.162465	11.823594	11.9122715	11.952885	11.988288	11.828555	12.060406	11.2341385	11.277575	12.025116	11.86062	11.929524	11.821152	11.71168	11.7488	11.720606	11.759567	11.798735
A_23_P101308	7.7461715	9.890923	9.55168	8.90075	9.503141	8.822086	9.11565	8.846089	8.87034	8.886436	9.78152	8.944869	8.6394825	9.099147	9.2074175	8.8432255	9.245881	9.310366	8.798854	8.498933	8.628957	8.951361	9.531494	9.244467	9.378637	7.6418643	7.41295	9.165135	8.554356	8.55481	7.827091	7.0370507	9.0207405	8.92364	8.3292055	9.074181
A_23_P101319	8.580807	10.0557995	5.9825344	7.434147	8.72775	6.7630076	6.7598944	8.486968	7.1866107	5.506881	7.1814985	7.5541983	5.794339	8.4554205	7.2059293	7.626243	5.4921293	8.116543	7.8929315	7.952905	7.645389	8.540683	7.862482	8.434523	8.2917385	8.322462	8.334862	7.6472583	7.729248	8.242529	7.937436	6.2635336	7.8366537	7.798493	8.563613	8.195397
A_23_P101321	11.230068	10.801313	10.079659	11.564929	10.165984	10.281956	9.657483	11.699427	10.915007	10.072182	11.057928	11.255019	11.597953	11.63597	11.0304785	9.844245	10.996341	10.832291	12.584298	11.760371	11.869351	12.427196	12.31265	12.028415	12.603885	9.23323	12.252711	12.14052	12.31817	12.206737	12.012158	12.04604	11.92176	11.909134	11.688386	11.971898
A_23_P101332	14.287381	14.373513	14.057706	13.855177	14.643125	13.789211	13.512681	14.12303	13.592897	13.433785	13.723949	13.737705	12.701421	14.211883	14.044607	13.55775	13.686214	13.892887	14.338271	13.906682	14.17932	14.798439	14.577556	14.387214	14.679784	13.309382	14.200448	14.2536335	14.241357	14.056735	14.0984335	13.956275	14.067636	14.256988	13.164752	14.011887
A_23_P101342	8.03412	9.559251	8.456121	8.679582	9.959568	6.66065	9.552866	8.551939	7.918036	9.291485	9.005858	9.145621	9.3459015	9.458652	9.904428	8.224851	8.969974	7.6927147	8.804755	8.407816	8.624489	8.8998995	8.733169	8.647655	9.272111	10.080835	9.003051	8.680826	8.917851	8.752956	8.353343	8.855694	8.406518	8.317154	9.461898	8.908321
A_23_P10135	10.048057	9.698873	10.643391	9.856995	10.625874	10.682091	10.616783	9.731812	10.081968	10.612346	10.012586	9.948199	10.32436	10.136616	10.102345	10.778868	10.250268	9.60855	9.524806	9.41694	9.543282	10.454977	10.383885	10.558297	10.136616	10.281063	9.209381	9.78565	9.492667	9.793269	9.465253	10.382534	9.902228	9.938239	9.763173	9.65517
A_23_P101351	11.198867	11.631943	11.30834	11.365235	13.285088	12.1154375	11.535626	10.861052	12.348869	9.781026	11.200349	11.799503	11.152667	12.218198	11.247615	13.01054	10.656706	11.630958	11.287977	11.235622	11.204227	12.093235	11.172363	11.6845255	12.15308	11.207322	11.333657	11.295212	11.4641485	10.752575	11.172657	11.2606	11.0801735	11.312957	10.901437	10.843097
A_23_P101374	8.910591	7.6739316	9.875861	8.808028	11.066312	10.928644	9.652676	9.282046	9.62871	9.212402	8.519047	9.296011	9.830831	8.817703	9.638669	9.984164	9.437239	8.356785	8.262144	8.379251	9.159418	9.048077	9.781218	8.907116	8.377518	7.631221	8.665656	8.980163	8.420637	8.273796	8.744739	8.639221	9.404778	9.162052	7.9376693	9.1297455
A_23_P101380	9.3459015	9.957018	9.907513	9.468233	9.625477	9.890419	9.492004	10.135557	10.807685	9.724839	10.625446	9.106399	11.246537	10.02959	10.131325	11.402921	9.850611	9.40187	9.555221	9.513886	9.414469	9.391694	9.5966625	9.167839	8.783492	9.596207	9.592884	9.320276	9.553144	9.205047	9.572438	9.812891	9.324332	9.150584	8.813368	9.225462
A_23_P101392	9.2890215	9.037373	8.601987	8.244263	11.615984	9.632488	8.799351	8.909879	7.8180857	10.197634	10.515937	8.7048	8.086905	9.23468	11.504418	9.031903	7.8876953	9.099918	9.174212	9.342492	9.911612	9.886387	10.132576	9.779385	10.104794	15.177677	9.825476	9.305979	9.978374	9.836299	10.009355	9.522877	9.082783	9.918395	10.403359	10.015308
A_23_P1014	10.45106	10.26425	9.910666	10.618546	8.777901	10.674339	11.704021	10.14042	10.434052	8.733169	10.939942	10.605443	10.690899	10.509623	10.01697	9.835851	10.593262	10.626405	10.216857	10.329591	10.512465	9.901729	10.357753	10.439239	10.401394	10.249074	10.355714	10.114988	10.169539	10.4178505	10.424514	10.043684	10.059471	10.37808	11.76735	10.434333
A_23_P101407	14.877843	14.001372	13.65028	15.045658	14.57417	15.477892	14.832082	16.435524	14.320619	13.440703	14.540454	14.872012	13.460471	14.523021	13.808255	11.5884695	15.772905	15.95979	15.878743	15.603315	15.819044	16.309494	16.764395	16.22951	16.577568	14.4742775	16.278631	16.419813	15.940551	15.210223	15.60829	17.463427	16.507338	16.095306	14.724805	16.92543
A_23_P101427	8.443516	8.508763	8.34492	8.6556635	8.097869	8.490425	7.58928	8.276321	7.946088	7.6188135	8.205745	7.602526	8.011959	7.651851	7.5915504	8.187341	7.9030848	8.097359	8.00975	7.5695977	8.004163	7.9723077	8.294005	8.100992	7.900859	8.183117	7.5207744	7.73487	8.878173	7.8987827	8.129579	8.118354	8.319328	8.349766	8.112436	8.091688
A_23_P101434	5.4126496	4.724446	5.1993084	6.236777	6.9408245	6.847577	6.23843	6.5613556	6.9457884	5.5964866	6.245891	6.434654	10.640001	7.3265576	7.211194	8.048502	7.631779	7.4781775	6.5673213	6.947324	6.3021398	6.6919713	6.71909	7.845479	6.058611	7.9091587	5.7814612	5.8491144	6.3547854	5.2617397	6.3446703	8.261878	8.173558	7.218143	6.0100074	6.2973986
A_23_P101461	14.835385	15.574664	14.568162	14.397758	14.943416	14.651886	14.290815	14.5844965	14.143231	13.783799	14.59342	14.449863	14.4189625	14.776612	14.808029	14.035651	14.646888	14.378173	15.126465	14.629841	14.957611	15.09199	15.103326	14.485995	14.981569	14.113531	14.957611	15.034284	14.935223	14.780798	14.935223	14.962176	14.546218	14.770367	14.499798	14.770367
A_23_P101476	8.371487	8.501006	7.9669876	7.5513787	8.823021	7.3464117	8.158822	8.063439	7.7342916	8.747441	7.962324	8.482623	8.196466	8.467917	8.501845	8.48657	7.8243356	8.332188	8.55602	8.533879	8.609375	8.480346	8.042923	8.2870455	8.36153	8.244472	8.68147	7.939005	8.639221	8.79998	8.277735	7.198358	8.034372	8.176161	8.235215	8.648895
A_23_P101480	8.783045	8.026219	9.337248	7.732144	9.45606	8.7048	8.731623	7.9696336	7.3171964	10.421457	10.075586	7.4602833	7.5521626	8.7484255	8.84432	7.829903	8.709564	7.827426	7.858945	7.431668	7.8926735	7.862482	8.579325	7.8702774	7.940366	7.791914	7.957481	7.633302	7.6200147	7.6919546	8.086905	7.6877084	7.8350554	8.222876	9.253564	7.9782166
A_23_P101505	9.535469	7.804103	9.496031	5.3615284	10.993908	7.832283	13.143066	11.664475	14.002028	9.901729	14.135416	9.810536	2.7108371	5.3129005	10.190976	15.187576	8.914175	10.072182	9.886589	10.995478	9.758546	10.055121	11.546774	6.1242886	6.0583234	13.741482	10.534151	9.177376	8.978001	9.517488	8.587147	13.049998	8.05924	9.948906	9.795216	11.957449
A_23_P101516	8.463109	8.432631	8.244263	8.826311	8.252221	8.414965	7.559913	8.554052	8.119594	9.124962	8.649503	7.548379	8.841787	8.161917	7.8213515	7.087416	7.9451127	8.149171	8.376265	7.9267025	7.835644	7.635091	7.952478	8.062697	8.007475	9.497422	7.812722	8.044784	8.300103	8.531935	8.237634	8.806539	8.09411	8.118072	8.758365	8.3330965
A_23_P101521	3.8745399	4.0459013	3.5552597	4.7474647	3.5742364	4.7736673	3.26067	3.3916638	3.7338712	4.5937138	4.3859677	3.437436	3.8402104	3.4448595	3.4155855	3.3695085	3.3626516	3.795089	3.3884437	4.0839653	4.422847	5.2064	4.4885283	3.6178172	4.450325	2.9988956	3.2506545	3.3787389	3.2745934	3.4193466	4.036237	3.3941243	4.1483216	4.0825453	3.912964	3.3521972
A_23_P101532	18.702375	18.848513	18.562237	18.623262	18.396711	18.507866	18.702375	18.551952	18.416956	18.860558	18.717306	18.613375	18.007204	18.539497	18.658636	18.225077	18.539497	18.485285	18.717306	18.702375	18.66966	18.796204	18.78537	18.623262	18.680769	18.35027	18.808487	18.702375	18.808487	18.833347	18.717306	18.225077	18.757473	18.717306	18.772366	18.757473
A_23_P101551	13.669696	14.02855	13.909853	13.2785015	13.548595	13.000215	12.6048565	12.606642	13.370451	11.467533	12.912289	13.180675	10.910739	13.059434	12.579923	12.000312	12.3654585	12.981836	12.3654585	12.468161	12.472477	13.034876	12.756868	12.737992	12.747284	13.149793	12.692822	12.2435	12.616912	12.629744	12.733058	12.014409	12.692822	12.726102	12.686697	12.734549
A_23_P10156	9.917901	9.475787	9.733667	9.808566	9.786322	9.731102	9.791496	9.740309	10.066801	10.610362	9.751837	9.382908	10.094848	9.668423	9.675269	10.194699	9.791496	9.665046	9.850062	9.811839	9.868032	10.053558	10.508311	10.233685	10.071177	10.244105	9.842869	9.857875	9.9701395	9.832527	10.105035	10.109063	10.028152	10.101746	10.083442	10.224081
A_23_P101564	5.6239905	5.4743953	5.319484	5.6045203	5.3669534	5.1506696	4.1783605	4.7694845	5.353986	5.680062	6.0408974	4.629277	5.1256824	5.3309584	5.54471	4.848698	5.302807	4.907411	5.0044484	4.9440513	4.5903363	4.6527095	4.7390995	5.015646	5.2442327	5.415531	4.7190213	4.649407	5.3217916	4.8279357	5.2924714	5.151857	4.8775616	5.015646	5.478119	4.7180047
A_23_P101573	5.7093077	5.1674128	5.068392	4.96235	5.27629	5.5663133	3.2455502	6.8790402	5.682032	6.026061	4.9715443	4.631642	4.8720984	5.277514	5.05573	5.4793005	4.911855	4.6527095	4.386848	4.8990884	4.8672023	4.543513	4.82112	4.6557403	4.9173293	3.595481	5.21233	4.719762	4.759968	4.9670434	5.3780317	5.291563	5.2897706	5.1441545	5.2237267	4.8832226
A_23_P101615	10.498734	11.281967	10.450625	9.961959	10.169768	10.136404	10.24749	10.111397	10.013692	10.696447	10.792016	10.321799	9.85882	10.741817	10.147534	10.33496	10.304996	10.247961	10.27201	10.051161	10.036005	10.303189	9.82887	9.917662	10.128288	10.428503	10.070637	10.056866	10.034204	10.155253	9.9995775	9.860671	9.998538	10.092081	9.191693	9.918863
A_23_P101623	7.2597575	5.9054675	6.16974	5.7133865	6.5044537	6.3167224	5.9608407	6.689463	6.5815086	6.1938105	5.970908	6.3217854	5.8954015	6.3966274	5.7133865	5.624329	6.442594	6.7026954	7.5476007	7.7165704	8.016288	7.896245	7.71147	7.533658	7.853838	8.502637	8.033003	7.437952	7.7585144	7.6868877	8.1187935	7.0087724	7.5563793	7.669658	8.579325	7.778222
A_23_P101636	6.433405	5.564859	6.485133	8.030249	5.4632707	6.8224034	5.8122897	6.382332	5.079614	3.7670712	6.0813007	3.0220547	6.712301	5.8954015	4.8508143	4.083475	5.4701476	5.4045944	5.1542473	3.9335563	5.4674487	6.434654	5.941421	4.957394	5.8837056	5.438665	4.904655	5.8549457	2.712645	4.844654	5.291563	5.629885	5.5340095	5.046772	5.2069893	4.04752
A_23_P101642	7.9278026	8.1271715	7.640878	8.292404	7.532523	10.081564	7.2210207	7.1264963	7.293043	7.438831	8.267576	7.5187845	8.930922	6.6676474	7.2821817	8.931122	7.8068213	10.514997	8.319584	8.237634	9.638876	7.3030753	8.800965	7.685473	6.5495653	9.151906	8.269774	8.589324	6.9415736	7.5655766	7.6642323	10.307852	8.5956955	8.644048	7.5822997	7.46611
A_23_P101655	11.900562	12.495712	13.135142	12.01381	13.00948	11.897204	12.257802	12.273442	12.710172	12.094357	12.071922	12.43347	11.3894	12.435834	12.829846	12.800471	12.744171	12.295662	11.999497	11.7834835	12.189124	12.42399	12.410391	12.310604	12.182493	11.54032	11.4812	12.487257	11.533338	11.637367	11.78037	13.023458	12.317607	12.515764	11.6167555	12.505023
A_23_P101671	2.6915824	2.803901	3.1246119	2.681502	2.6601768	2.9562266	4.8848314	2.6942387	2.7566848	4.0213466	2.6751704	4.0957036	2.7569983	2.7754204	2.690522	2.6903143	2.6721525	2.8528845	2.7321367	4.739433	2.665345	2.6674073	2.7029102	2.9753828	2.7424	3.1682794	3.080966	2.6701512	2.6420202	2.6800392	2.690671	3.0336468	2.7030835	2.6448338	2.6730087	3.4136713
A_23_P101683	4.1511593	3.1910064	4.1047964	5.480029	6.1812277	9.687424	5.8450475	9.8764305	7.840097	3.1380506	9.555639	6.9201922	12.376331	6.531238	2.8138669	4.722553	7.779231	7.172753	4.763532	5.5146055	5.416663	5.5726123	5.2301626	11.138352	5.007313	8.698813	3.7288635	3.4131382	5.372752	4.1756616	6.183362	8.131594	7.0354023	7.130774	7.8656416	5.4248977
A_23_P101699	9.9531765	9.844245	10.192621	9.21639	10.079926	9.683376	10.226456	9.250855	9.691687	9.969968	10.024216	9.546973	9.217921	9.941803	10.064289	9.658552	9.852988	9.45843	9.390253	9.51777	9.39583	10.109539	10.247262	10.343992	10.15965	10.265666	9.518421	9.4599905	9.413018	9.313719	9.627379	9.177376	9.663559	9.685338	10.064692	9.820704
A_23_P101707	11.482444	10.725033	11.021693	11.005463	11.827459	12.000312	11.425623	11.115592	12.831822	11.456859	11.306764	11.297702	12.356346	11.187395	11.242029	13.273754	11.495857	11.287681	11.322128	11.457798	11.3388605	11.685146	11.484858	11.9759445	11.810546	12.136766	11.348263	11.562416	11.404216	11.443609	11.566821	11.549572	11.654248	11.794074	11.019812	11.253449
A_23_P10172	5.000964	5.2584915	5.7764907	4.93048	5.5307064	4.9793677	4.545782	6.080347	4.9100513	5.2839284	4.7035704	6.211458	2.8578591	5.4031734	5.311592	2.6862404	5.4031734	5.1612625	5.432321	5.413018	5.7431483	5.8663135	6.6154084	5.5612817	5.525002	7.647457	5.9908566	5.611064	5.762365	5.8132353	6.05908	6.23338	5.41698	5.34797	6.12811	5.2193265
A_23_P101737	7.8892136	8.990403	8.264124	8.640503	8.492852	8.218189	7.7272563	8.748872	8.2282715	8.160418	8.909157	8.250253	9.183113	8.245013	8.68028	7.9253	8.575058	7.97476	8.41968	7.9738464	7.888503	8.364448	8.452108	8.761151	8.712503	7.0159874	7.7153416	8.306587	8.182928	8.3478365	8.219696	7.952478	8.331687	8.1639805	8.51977	7.921981
A_23_P101742	13.616892	13.740922	13.195433	13.438127	13.4193125	13.109265	13.268246	13.310341	13.038203	12.951964	13.489417	13.514667	13.135142	13.360928	13.113628	12.982218	12.975167	13.341408	13.406532	13.3148575	13.386238	13.417378	13.251529	13.463759	13.595242	13.053608	13.626307	13.289795	13.344502	13.598266	13.683608	13.358264	13.634855	13.633668	13.627985	13.592001
A_23_P101759	8.274559	8.416052	8.901017	8.333516	9.190542	10.06384	8.030878	8.370539	9.55688	8.125581	9.334308	8.269592	7.6142735	7.5998044	7.984577	11.799503	7.954156	9.682769	9.079735	9.791757	10.143685	8.789752	10.453846	8.317154	8.3817625	11.860323	9.622615	9.3476	9.157097	8.602788	9.020225	11.867292	9.2928915	10.221251	8.647364	10.224292
A_23_P101761	11.296906	9.957733	10.799869	10.60466	9.736164	11.7765465	8.765952	10.051161	9.335752	9.270976	10.062981	9.956342	9.489239	9.619259	9.070906	9.117137	10.254507	11.122185	10.205861	10.312567	10.240672	9.110971	10.216384	9.251367	8.962823	9.764078	9.522447	9.906686	10.001485	10.183119	10.356608	10.080175	10.474105	10.6479	9.945893	10.262419
A_23_P101774	8.317359	7.62306	7.312328	8.065734	6.762724	7.9239645	6.0362186	7.3954463	6.832232	6.9801197	7.3033385	6.7474036	6.6443887	6.7401114	6.6789284	6.5973372	7.148711	7.2860327	6.9433155	6.655478	6.6534395	6.391417	6.982118	7.0646124	6.5163736	5.998558	6.602313	6.4578767	6.823457	6.9262333	7.5140333	7.0338907	7.380841	7.3589773	7.0502853	6.749236
A_23_P101783	9.0961075	7.565973	8.277009	8.835209	7.9010663	10.1346655	7.3748097	7.8452754	7.04348	6.4821477	7.608213	7.3599906	7.9296136	7.6272244	7.0049934	6.8486657	7.568318	8.675819	7.4327817	7.0703974	7.4007607	7.705841	7.454194	8.252817	7.888503	6.879809	7.215301	7.6183367	7.482681	7.7870703	8.261705	7.494022	8.495831	8.396823	7.4479184	7.226958
A_23_P101796	7.6183367	7.6056924	7.203875	7.8609686	7.1763535	7.9030848	6.5591245	8.093841	7.755004	7.4279194	7.5653453	7.0106454	7.1671185	7.8180857	6.490118	7.1680584	7.5560904	7.3440323	8.505121	6.7565556	7.1199045	7.524752	7.620333	7.49189	7.201606	7.622598	6.9656696	7.2069235	7.3033385	7.472451	7.252489	7.1994753	7.3877826	7.0646124	7.6682453	7.939435
A_23_P101806	8.584725	7.1605372	7.620845	8.142869	7.0522795	9.09668	6.3922853	8.308106	6.936568	7.071725	8.305106	6.774102	10.936101	7.1312885	6.5857167	8.869409	7.9752817	8.022432	6.9371004	6.8052487	7.3246937	7.559346	7.465381	7.608213	6.7850924	11.136676	7.218143	7.110212	7.321001	7.241696	7.886851	7.612192	7.67048	7.649934	8.458311	7.063373
A_23_P101811	9.940538	10.345686	7.634028	9.959144	9.194413	8.658383	9.957253	10.266065	9.94483	9.863617	10.300875	10.638724	10.629045	10.904665	9.512602	8.525602	9.49039	9.332234	11.1378355	10.876368	10.664112	10.748093	10.004804	10.299168	10.570472	10.050445	11.057343	10.493306	11.285301	11.109617	10.730589	10.035023	10.489636	10.197268	10.919271	10.787299
A_23_P10182	8.648084	8.422363	8.273551	9.045364	7.8247285	9.107911	7.999482	10.776629	9.52713	9.122638	8.8457775	8.846974	8.233946	8.168218	7.04348	9.926731	9.309176	10.153617	10.118108	10.176654	10.090456	10.109278	10.867482	9.565592	10.139631	12.197433	10.719146	9.668103	10.259828	9.917233	10.849606	10.783362	9.360097	9.792757	9.248632	10.553997
A_23_P101829	9.3394785	10.183517	9.107413	9.358322	9.671138	8.71136	9.307595	8.982378	8.863419	9.055291	9.029709	9.40187	9.825702	9.337439	9.269515	8.603576	8.975443	8.90047	9.421639	9.116944	9.15549	9.619002	9.730666	9.533613	9.607953	8.185526	9.223467	9.196188	9.287532	9.311712	8.800274	8.687362	9.483156	9.283242	9.34113	9.304902
A_23_P101871	7.579812	6.2678576	8.119852	6.4569335	9.783247	9.40187	9.059309	8.807399	8.6931505	10.364977	9.162262	6.738721	5.007313	6.3742976	10.729946	9.063073	9.959368	7.333714	7.477173	8.172539	7.7142835	7.715093	8.750041	7.550832	7.7369785	9.041969	7.812468	8.305527	7.7789392	7.158061	8.355575	8.367634	7.332716	7.897757	7.76944	7.7342916
A_23_P101893	9.536216	8.692947	9.10032	9.246712	8.543452	10.005536	7.5431285	8.881231	8.022692	9.46442	8.556974	7.495983	8.39954	7.663422	7.667711	7.3898153	8.564543	9.228299	8.228498	7.6885376	7.9723077	7.463864	7.770875	7.7329435	7.489001	7.7026377	7.6017656	7.832283	8.130817	8.184107	8.89708	8.438582	8.633365	8.780943	8.662644	8.391372
A_23_P101905	7.283763	8.407044	6.332708	8.273281	9.176468	7.4991603	8.029445	6.088232	7.6495395	12.463085	9.3989725	7.6236076	7.0674605	8.381093	6.2835374	7.1792135	8.502333	7.5741153	5.679422	6.287898	6.3079834	6.1479363	7.2542725	6.2705045	6.547083	8.393913	6.149643	6.7208076	6.3309846	6.6636267	6.7633257	6.720144	6.0201464	6.3633413	7.5793085	7.044018
A_23_P101908	8.287514	8.443784	7.620333	8.912372	8.974758	7.8366537	7.9880733	7.6778355	7.931643	11.812635	9.355856	7.5786943	7.511333	8.244472	6.6794353	7.312077	8.377801	8.214808	7.4234076	7.085333	7.3890424	7.1153092	7.333714	7.632816	7.380573	8.177447	6.921065	8.09831	7.6192865	7.607715	7.9352245	8.05363	7.4602833	7.801882	8.454475	8.014586
A_23_P10194	10.4746	9.106018	12.883228	9.775111	11.9695425	12.268708	12.961953	10.382534	11.563756	13.020126	13.205871	11.298891	8.622988	10.052507	12.050637	11.732291	11.752321	10.710876	10.274844	11.021236	11.078712	11.710205	11.8820095	11.057343	10.650892	11.708722	10.86384	11.190498	10.850596	10.905333	11.183428	12.094032	11.315803	11.705014	9.382467	11.343489
A_23_P101943	12.932078	13.554193	13.282265	12.736832	13.492929	13.510102	12.834606	12.4752	13.08016	13.400055	12.564073	12.80016	12.211548	13.01715	12.466566	13.501387	12.532458	12.743766	12.547749	12.606642	12.695131	13.164752	12.799181	12.948333	12.728703	13.2551775	12.888529	12.879944	12.662431	12.99796	12.760045	12.467801	12.756484	12.913679	12.620832	12.718776
A_23_P101950	15.458176	15.9070425	15.471582	15.274582	15.97036	15.903453	15.9175005	15.726877	15.502701	15.700955	15.368043	15.655337	14.796516	16.182417	15.789884	15.486663	15.465068	15.5451355	15.249421	15.396357	15.316956	15.440594	15.376731	15.5451355	15.543622	17.042858	15.48401	15.369085	15.3019705	15.530184	15.3402195	14.971101	15.35941	15.25307	15.887872	15.416596
A_23_P101960	14.11229	12.976493	13.886958	14.295101	14.049118	14.476279	14.183319	14.142557	14.259328	13.019287	13.602103	14.371527	14.257922	14.011887	14.979952	14.176185	13.796519	14.1377945	14.917095	14.685298	14.774724	15.400807	15.38679	14.234487	15.09199	14.299162	15.176288	14.535897	14.193103	14.372518	14.497439	13.8703165	14.272182	14.475323	14.185687	14.865644
A_23_P101972	10.5644455	9.784462	10.119989	11.874527	9.85723	13.760989	9.217921	11.057152	7.9499974	8.41587	10.473951	10.145365	7.455561	6.707203	9.206454	8.598207	10.753294	12.961508	10.163617	10.515464	11.061253	9.681465	11.692997	10.528457	9.417444	8.145784	10.939942	9.796134	8.889219	9.132262	9.791989	11.084431	11.639891	11.391628	9.605768	9.975229
A_23_P101992	12.993438	16.091387	11.760371	12.658495	10.697096	7.832068	10.579703	10.2662945	15.601284	12.483555	9.618762	14.18897	16.175406	14.231792	13.59027	12.389104	13.2785015	11.331987	7.5052023	8.770914	9.914619	9.209764	11.294175	10.491038	11.080399	11.992875	8.646435	9.315998	9.370672	9.932681	9.273702	10.171329	9.890923	9.772913	8.546034	9.348491
A_23_P102000	15.789884	14.893463	14.4666195	15.730588	14.860222	14.957611	15.89211	15.698569	15.584423	15.034284	15.598549	16.275414	17.883465	15.565982	15.534892	14.759412	15.571551	15.666492	15.74598	15.985801	15.839646	15.880645	15.7770815	15.671483	16.035246	13.207352	16.571964	15.6863	15.692126	16.18412	15.965838	13.433071	16.028471	15.942869	16.322723	15.890018
A_23_P102017	8.895653	8.809084	7.862694	8.215052	6.37867	7.3455753	5.9848223	8.380394	7.2482367	6.557221	7.4473257	7.6949997	8.480346	8.007659	7.3474894	6.2117214	7.0287237	7.651851	9.028945	8.158822	8.60564	7.881519	8.414514	8.067707	8.633589	6.3081865	8.774864	8.296198	8.978438	8.416052	8.730528	7.71147	8.043641	8.275342	8.71072	7.972065
A_23_P102037	9.255361	8.837938	9.648459	8.802328	9.775951	10.107874	9.988873	8.668987	9.042875	9.269738	8.908321	9.910666	11.290394	10.056034	9.8612995	10.01676	9.077737	9.54225	8.859188	9.920628	9.580172	9.540544	9.185585	10.041327	9.730883	9.313408	9.18468	9.297802	9.301425	9.210898	9.614331	10.047265	9.776408	9.80467	9.022428	9.3062105
A_23_P102058	2.619631	2.6486921	3.6570556	2.645231	3.7260182	2.6806705	5.148101	5.296285	5.5370502	8.529525	3.2278347	4.1825056	2.6522822	2.6507301	2.7032967	6.2431474	5.088165	5.013524	2.6632469	3.7471907	4.6790357	4.925831	4.67372	2.7194526	3.7079492	5.1084447	3.2187345	4.324247	4.362547	3.2615848	2.959024	4.744542	4.671316	4.360978	2.6350963	4.392838
A_23_P10206	4.224883	3.4531846	4.6790357	4.4633064	4.6920853	5.890236	7.157428	6.2855673	8.111354	6.2730813	5.067675	6.1430593	5.952042	6.126379	7.3080297	7.814724	7.88222	5.452673	5.656996	5.574719	4.3583727	3.913913	4.9063025	6.3726964	6.1211767	5.8034077	4.8359623	5.242877	6.645984	4.6941814	5.285751	9.610144	6.9328027	4.046982	2.719744	4.4565454
A_23_P102060	12.14561	13.091247	12.181687	12.056328	11.522372	12.030525	12.582192	12.860399	12.353784	11.768715	11.506744	12.456724	12.670995	11.907203	12.508638	12.652262	11.429411	12.5920315	11.977168	12.4107685	12.380091	11.926043	12.309181	11.505827	11.778847	12.7883	12.411804	12.256134	12.132483	12.199821	12.266908	12.585831	11.854152	11.935549	12.059235	11.965307
A_23_P102071	11.030708	11.336759	10.956799	10.655757	9.9960375	10.955868	10.557085	10.76042	10.698629	10.030879	10.968294	11.036908	11.003649	11.336561	11.127591	10.944095	10.448397	10.969823	10.587744	10.940832	10.537835	10.328923	10.283703	11.748254	11.110876	9.841009	10.699749	10.742777	10.810793	11.147845	10.687812	10.1431265	10.86133	10.765233	11.481952	10.785876
A_23_P102083	5.3885503	5.963608	3.7821376	3.5464816	3.1960454	4.989333	3.7434006	4.1516223	4.1845517	4.7441235	3.68227	3.531729	3.8881836	3.479731	3.3412247	3.5434144	2.9447002	3.4442477	3.4193466	2.8921895	3.0814185	5.628972	5.5703793	6.1468296	5.1895704	6.1827526	2.8382926	2.9046998	3.067315	2.931026	2.8209348	3.1408963	3.3849387	3.000675	3.8537667	2.8785024
A_23_P102109	13.287535	12.52261	12.714417	13.697189	12.483334	12.650473	12.2473135	13.597882	15.3198805	12.437036	13.2551775	13.398703	13.403842	13.630697	13.868113	15.9320545	12.710172	13.081478	14.317343	14.187555	14.1799	14.358089	14.458905	14.457968	14.526596	15.045658	14.256115	14.214914	14.195798	14.227821	13.917465	12.703566	14.2359705	14.18897	14.482369	14.341128
A_23_P10211	8.367855	9.145621	7.564724	9.258147	10.011223	10.053558	9.647438	8.486009	8.741915	7.893832	7.5663533	9.176252	9.701121	8.930169	7.8813186	9.598099	10.453261	8.068205	7.8768377	7.9718413	8.095643	8.181343	8.259796	7.9862456	8.287233	9.502678	8.157654	8.443292	7.55659	8.037702	8.082698	8.567831	8.017387	7.9848175	9.553381	8.046435
A_23_P102113	10.322828	12.9678545	10.565277	11.634337	13.384953	14.083919	14.387214	12.233729	11.877099	12.298671	10.989027	13.200479	9.407866	12.998748	14.816277	13.245204	14.443936	12.001392	11.394309	11.354624	11.448912	11.929524	11.796617	10.916097	11.4615965	8.3057995	10.431746	12.784767	11.83084	11.56353	11.374375	9.985571	11.47123	11.632393	12.448622	12.515764
A_23_P102117	9.307758	11.952885	9.6818695	10.672944	12.197968	12.979752	13.054422	11.160173	10.785441	11.205685	9.862933	12.048899	8.099652	11.904457	13.704349	12.0175	13.416039	10.939445	10.390634	10.208487	10.161511	10.891493	10.906782	9.956147	10.460488	7.482507	9.439561	11.601669	10.706824	10.608107	10.121875	8.849926	10.360905	10.415196	11.48633	11.435011
A_23_P102122	16.806044	17.067665	16.899973	16.77025	17.067665	16.607779	17.24264	16.649336	16.975101	16.490953	16.213486	17.169832	17.64608	17.102186	17.067665	17.111403	16.916513	16.320032	16.891129	16.73784	16.783136	16.869694	16.64732	17.422039	17.3615	16.088936	17.105822	16.975101	16.80244	16.94947	16.77566	16.63898	16.888214	16.780945	17.282812	16.891129
A_23_P102160	9.383461	11.016416	10.025753	10.297036	9.330355	8.768723	10.109971	9.957548	9.102358	9.473323	9.139388	9.769578	9.341793	9.240365	9.014543	9.321697	10.543468	9.658274	10.004804	9.894411	10.056329	9.99974	9.863617	10.045471	10.112504	9.978812	10.178584	10.029835	10.117443	10.255177	10.0952835	9.42733	9.594026	9.743521	10.695637	10.169768
A_23_P102172	3.0016348	3.2745934	4.480181	3.55988	4.7421856	4.3463445	5.2425804	4.5191607	4.7869573	3.26067	4.075511	5.001319	3.3713884	5.59051	5.027489	4.0869756	4.1339655	4.8546333	3.813157	4.07358	4.768396	4.4174013	5.207883	4.1959558	5.2342987	5.2682652	4.736698	4.1615295	5.0874577	3.9494715	4.388462	5.5913863	4.556106	4.83308	4.365558	4.193654
A_23_P102183	12.227183	12.939602	12.355619	11.816097	12.636375	12.6293745	12.800868	11.768992	11.857532	12.981836	11.865134	12.052389	11.769244	12.806316	11.935881	12.783133	12.149437	12.455412	11.51495	11.839604	11.665177	11.535161	11.1292095	12.194318	11.738968	11.372587	11.441127	11.485384	11.519562	11.574415	11.568637	11.623856	11.928128	11.771718	12.286807	11.555438
A_23_P102192	9.077562	8.755533	9.175131	8.606333	8.7606535	8.6072235	9.566233	9.029509	9.991247	9.473559	9.147569	9.782933	11.630664	9.14121	9.12783	10.121423	9.024402	9.025664	9.579501	9.613457	9.3612585	9.420486	9.206247	10.125141	9.772913	8.483621	9.325209	9.599695	9.576176	10.091414	9.470537	8.977745	9.470745	9.564661	9.032462	9.57931
A_23_P102202	14.051439	14.8152075	14.12094	14.17027	14.1265955	13.9013195	14.554331	14.27411	14.223284	15.262982	14.435648	14.452618	12.984649	14.332785	14.789752	14.090788	14.416424	13.709269	13.748391	13.924938	13.576184	13.937099	13.494747	14.57417	14.234016	13.13908	13.592001	13.731233	13.738348	14.049994	13.75722	13.333596	13.868113	13.754438	14.02199	13.530696
A_23_P102235	13.899894	14.315104	13.839436	14.087797	13.710922	13.818608	14.050544	13.860443	13.7285385	14.256115	13.824732	14.078161	13.894304	14.080845	13.862684	13.896954	13.665542	14.107552	13.632162	13.883634	13.471956	13.495302	12.97168	13.946908	13.700959	13.295869	13.862148	13.294528	13.561654	14.03899	13.47774	12.805224	13.493348	13.172245	14.511812	13.627369
A_23_P102242	10.252577	10.981387	10.19117	10.332568	10.430909	10.233239	10.661646	10.1466675	10.516443	10.794984	10.38278	10.653788	11.669074	10.411682	10.414026	11.495392	10.028393	10.253124	10.091907	10.564993	9.974514	10.111789	9.530297	10.405297	10.422975	9.850611	10.299746	10.291534	10.1640215	10.552088	10.260055	9.921816	10.253344	9.987916	10.015487	9.847472
A_23_P102258	13.845399	14.184771	13.75722	13.56341	13.497022	13.836691	14.024747	13.660095	13.619976	13.555964	13.572194	13.298452	13.133934	13.633207	12.901288	13.655706	13.546175	13.756686	13.632609	13.610613	13.442003	13.892887	13.783799	13.814598	13.754438	13.862684	14.056735	13.429226	13.690259	14.01436	13.702649	13.2085	13.713729	13.579675	13.700959	13.5498905
A_23_P102262	13.116803	13.959425	13.443941	12.997129	13.137756	13.404754	13.147097	12.7752075	13.077205	13.77657	13.108459	13.198004	12.262442	13.203944	12.752057	13.626909	12.878181	13.259423	12.52823	12.8696	12.442123	13.010177	12.49062	13.311673	12.966265	13.126805	12.872434	12.658148	12.706866	12.699066	12.6931715	12.478044	12.886137	12.811061	13.137756	12.779582
A_23_P102278	2.6343222	2.6724498	2.6134527	2.6386619	2.610487	2.619631	2.6383064	2.6295338	2.6285856	2.6193035	2.624855	2.6638262	2.6425438	2.6638262	2.6406336	2.6513083	2.627061	2.657351	2.6997948	2.6381278	2.6633313	2.6969829	2.7525792	2.7731543	2.634497	2.615427	2.6558132	2.6633313	2.6487691	2.6487691	2.6430037	2.6961093	2.6213005	2.6014626	2.663715	2.6193035
A_23_P102286	2.6089602	2.667822	2.6161087	2.6228418	2.6158228	2.5825486	2.6135817	2.60397	2.6071901	2.607912	2.6056085	2.6142902	2.6139324	2.6785996	2.62933	2.622556	2.6070623	2.6952343	2.679334	2.615427	2.6528893	2.6743205	2.8857257	2.800312	2.6440113	2.6194115	2.638402	2.664099	2.6277175	2.6412282	2.620969	2.5940332	2.6002622	2.59074	2.628257	2.6002622
A_23_P10232	14.35353	12.134722	10.772069	13.165561	11.216183	12.009746	12.377004	14.063452	11.194936	6.5490236	13.130931	13.55524	12.343455	13.380152	11.720067	8.546293	10.596185	12.765406	14.935223	14.758291	14.767495	14.619948	14.131948	15.400807	15.146752	12.14135	15.173991	14.531491	15.070037	15.384028	15.306201	13.845945	15.031566	14.809927	11.176736	15.006372
A_23_P102320	12.34464	13.220794	12.498885	12.406157	12.018722	12.500395	12.304829	12.297824	12.016149	13.273754	12.221528	12.231753	11.025588	12.420233	12.498084	12.448622	12.107914	12.108223	11.965882	11.908573	11.963629	12.040097	11.788758	12.322527	12.074128	12.000312	11.994544	11.941465	12.011864	12.239699	12.239699	11.882306	12.166073	12.07025	12.106003	12.227425
A_23_P102331	2.681209	2.7838955	2.6616242	2.6832252	2.6441743	2.994941	3.3890162	5.2044516	5.0597134	4.840228	2.6735694	2.7585332	2.7744598	2.7408457	2.6853642	2.714468	3.1155856	2.7975047	2.7443619	6.005505	7.1174016	5.8995657	8.004163	6.2814884	6.9037123	9.866992	7.8503785	6.2694526	5.9249167	4.1571326	6.197099	8.281292	2.7056994	5.83092	2.6867456	7.797695
A_23_P102351	9.6204	6.8270893	7.745635	7.76074	6.8970604	6.78089	9.063073	8.069115	7.646325	9.786542	7.638308	7.87628	6.7255335	7.2970195	8.004383	7.3782544	8.752775	7.2789273	7.9250274	7.6858144	7.8162923	8.116006	8.902029	8.68147	8.642143	8.138335	7.5931587	8.042632	7.8406224	7.65239	7.903764	7.9274	8.122957	8.042434	8.977745	8.36714
A_23_P102364	9.129194	8.237634	9.251367	7.97476	10.075854	8.91168	11.862367	9.991703	10.322828	10.497492	8.8504	9.749763	6.83057	7.465381	9.713471	12.688328	6.9478865	9.558017	8.975443	9.865562	10.26086	9.981139	10.981161	7.547343	8.6394825	11.43303	9.544952	10.235758	8.760862	8.992477	8.776547	9.206706	9.772624	10.023331	10.286664	10.26858
A_23_P102391	12.196594	11.358533	9.980552	13.363442	10.582816	13.2861	11.830039	14.331344	12.463642	12.057987	13.561654	12.750745	11.388644	11.963918	10.027929	11.586971	10.931583	13.90184	13.06556	13.403122	14.080283	13.831488	13.77657	12.401242	13.375558	13.115056	13.954902	13.581377	13.967207	12.532458	14.575924	12.570315	13.000522	13.981024	14.263087	13.08438
A_23_P102404	15.366148	15.953429	15.634198	15.436336	15.705713	15.347414	15.430927	15.248197	15.384028	16.146706	15.657178	15.604936	14.090247	16.02442	15.684637	15.449504	15.360877	15.439171	14.97622	15.1094675	14.951208	15.422791	15.009985	15.616656	15.416596	15.1594715	15.120457	15.077162	14.972287	15.148935	15.026045	14.691974	15.219813	15.041988	15.35941	15.001651
A_23_P102412	10.968076	11.190226	10.631448	11.017878	10.776155	10.851079	11.072475	10.800832	10.36211	11.533934	10.560138	11.041669	11.376676	10.887247	10.653568	10.211323	10.64028	11.113207	10.654248	10.959299	10.939942	10.568322	10.658113	10.847971	10.776936	10.902031	10.807935	10.729468	10.780336	11.112953	10.914589	10.577691	10.94978	10.76248	11.069539	11.191826
A_23_P102420	15.99542	16.837608	15.99248	16.205038	15.452374	16.442902	16.426825	16.273302	16.035246	16.549929	16.422087	16.18412	14.797667	16.362967	16.406647	16.124474	16.002636	15.887872	15.65195	15.9320545	15.710594	16.07581	15.628753	16.273302	16.143946	15.752265	15.9175005	15.901604	15.7770815	15.928328	15.820187	15.614965	16.022255	15.841254	16.275414	15.831517
A_23_P102439	9.032159	8.868226	8.210671	9.001949	7.8727655	8.959806	7.5929728	8.649732	8.176386	8.300883	8.445373	7.536788	8.451899	7.7673116	7.4519925	7.733392	8.095407	8.508342	8.250769	7.9416714	8.080953	7.6406245	8.223114	8.096004	8.088794	7.8510776	8.232023	7.84211	8.21867	8.434984	8.503388	9.088032	8.5182495	8.517711	8.425602	8.343943
A_23_P102454	10.595479	9.973131	10.673456	10.163279	10.106366	10.635425	10.994369	10.343531	10.226904	10.0177	10.343531	10.623716	13.577231	10.640956	10.217567	10.824196	10.5508795	10.475483	10.267225	10.646811	10.197856	9.963698	9.654072	10.619101	10.278772	9.987916	10.132576	10.100156	10.217776	10.389594	10.549071	9.836299	10.717074	10.187743	10.7547455	9.961755
A_23_P102462	7.6997223	6.984032	6.872368	7.667711	7.413432	7.5164647	6.8680706	7.8568497	8.958309	7.2882214	8.001031	7.6599245	7.2612953	8.042231	7.965113	7.7021685	7.5832906	7.7834115	8.634433	8.20902	8.037955	8.479097	9.321018	9.182922	8.852166	8.13606	7.8999324	8.004867	8.34716	8.215327	8.498685	7.607715	8.848368	8.683013	7.9836063	8.662441
A_23_P102471	12.756484	13.17408	12.579923	12.392797	12.106852	12.113084	12.733058	12.690856	12.651087	13.746678	13.29486	12.726431	11.066312	12.875645	13.124437	12.303806	12.492061	12.445664	12.369967	12.663069	12.418545	12.295979	12.0653925	13.332814	12.850317	11.497488	12.363064	12.230543	12.486023	12.769822	12.481325	11.246537	12.312372	12.523638	12.970822	12.360461
A_23_P102481	9.399315	7.672669	8.205745	9.665754	9.182922	10.086399	8.023673	9.708811	8.370005	7.8975368	8.707538	9.805484	10.812977	9.761577	9.298192	7.388778	9.110351	9.052502	9.322606	8.60902	8.111763	8.505349	7.95824	10.373928	9.352612	6.1211767	9.146102	8.8349905	8.972714	8.904964	8.626262	9.350919	9.094027	8.632603	9.641305	9.130498
A_23_P102494	8.147331	8.751978	8.756023	8.522622	7.894993	8.552199	7.84308	8.313285	8.797136	8.225884	8.104894	8.179287	9.439368	8.257132	7.992891	8.864491	8.478539	8.362131	7.7947097	7.8091984	7.978704	8.436267	8.436027	8.195397	8.07719	9.160651	7.943928	8.07719	8.000547	7.962324	8.048265	8.382021	8.505121	8.1318445	8.123296	8.209677
A_23_P102508	11.023566	11.886862	12.13714	10.735067	11.871091	10.620187	10.656706	10.531398	10.494652	11.9490795	10.048057	11.268685	9.582884	10.079371	11.398934	11.088371	11.822324	10.294978	10.206959	10.415196	10.326665	11.088533	10.687567	10.783989	10.909954	9.590073	10.183846	10.625874	10.327162	10.358706	10.090235	10.132576	10.57162	10.392702	9.8764305	10.463114
A_23_P102517	11.825113	11.8111105	12.001991	11.567966	11.911453	11.984298	12.306487	11.426453	11.479029	11.653453	11.273685	12.075871	11.642826	11.94456	11.867077	11.626251	11.727083	11.532769	11.298191	11.701135	11.63597	11.795405	11.334856	12.160044	11.637608	11.113207	11.500621	11.525277	11.218689	11.653453	11.634059	11.1427145	11.7473	11.648778	11.510689	11.640207
A_23_P102523	8.462674	8.466829	8.60151	8.313285	9.121934	8.616115	9.0285635	9.274409	9.046657	9.982985	9.272111	8.996045	7.604174	8.799547	9.252073	9.482507	9.145621	8.9316	9.353934	9.454548	9.631117	9.491708	9.357911	9.46302	9.57558	10.526857	9.518241	9.240365	9.336021	9.275794	9.599695	9.881759	9.242159	9.329712	8.669895	8.996255
A_23_P102542	12.341987	12.783537	12.103435	12.11748	11.823307	11.919209	11.961698	12.409638	11.797552	12.774933	12.0467205	12.095084	13.111361	12.592435	12.129698	11.673356	11.7561035	12.072223	12.461489	12.400286	12.395428	12.300127	11.982612	12.176491	12.564073	11.960824	12.801247	12.391837	12.251655	12.816926	12.199557	12.004504	12.294459	12.255081	13.023458	12.450777
A_23_P102551	2.5971072	5.0171494	5.4535384	4.453372	5.219675	5.438665	5.345885	5.03496	8.720318	5.418152	5.195232	4.8779964	2.6064537	4.2942023	4.3164763	10.06634	4.6029	6.077934	6.347094	7.013222	6.3072085	6.176469	6.217766	6.733759	6.4429665	5.8322854	5.8473115	6.695843	6.1139526	5.465428	5.8165674	6.571701	5.9932075	6.5698647	2.5922709	6.044994
A_23_P102571	14.801449	14.70386	14.9203615	15.284738	15.261484	15.05944	15.498024	14.837673	14.927197	15.121873	14.862647	15.203112	13.713729	14.816277	15.878743	15.173991	14.843613	14.693902	15.066749	14.640323	14.949824	15.190861	15.57303	14.485083	14.889648	15.913517	14.8152075	14.910238	15.04818	14.625724	14.765171	14.817533	14.749083	14.801449	14.9562435	14.991978
A_23_P102575	12.977278	12.801626	13.048087	13.359841	13.145849	13.039998	13.376483	12.90204	13.056423	13.255904	12.970401	13.426811	12.119225	13.038203	13.961486	13.221168	12.994749	12.902853	13.093763	12.825096	12.92912	13.316391	13.803189	12.572706	12.8314	13.897567	12.910397	12.977831	13.130008	12.798079	12.847587	12.680453	12.773513	12.792019	13.015593	12.97816
A_23_P102582	14.668221	14.552393	14.736438	14.955108	15.0986805	14.924427	15.568876	14.568162	14.881361	14.528149	14.787454	14.944631	15.7822275	14.832082	14.774724	15.89211	14.8152075	15.071039	14.332785	14.555309	14.411328	14.490237	14.224646	14.866813	14.641925	14.825301	14.433141	14.440653	14.309325	14.528765	14.448529	14.700712	14.563651	14.444671	14.821148	14.546218
A_23_P102607	7.289521	7.3405232	7.4088283	6.9904356	7.6238837	6.939963	7.333714	7.3875237	6.9622436	7.4479184	7.261583	7.272002	8.217099	7.7819285	7.4308786	6.8595576	7.15252	7.1781754	7.457991	7.2882214	7.269562	7.293043	7.360261	7.2482367	7.1155353	7.151418	7.6501546	7.4382544	7.233824	7.5724006	7.371702	7.0782337	7.241696	7.0914254	6.74346	6.9128013
A_23_P102611	5.4258122	6.6443887	7.1427293	6.5958676	8.860211	6.5359893	7.1716256	7.688016	11.444429	7.050061	6.087252	5.3756113	3.9643261	6.1164002	6.5125065	7.0485916	7.2316465	8.467511	5.9305296	6.345814	6.3596883	5.94905	8.014348	7.241178	5.6693773	14.1377945	6.8717484	6.593513	6.2727814	6.1339035	7.0030165	7.993161	6.4414206	6.065905	6.4895654	6.89396
A_23_P102622	8.6311245	7.9729514	8.140532	8.861702	8.349003	8.118542	8.508074	7.6272244	9.402117	12.113634	9.1978	7.838877	8.135048	8.937764	8.853901	8.736443	8.011735	7.2159076	7.2472525	7.7620587	8.00459	8.399276	7.657008	7.657678	7.939435	10.1936	7.707078	7.3750544	7.869996	7.8775644	7.742627	10.240028	7.543888	7.4507666	7.990865	8.760862
A_23_P102634	4.039051	5.723535	5.1938	2.8857257	3.4229953	3.7125728	5.270876	2.794214	4.7118945	3.174415	6.7998676	6.167175	2.9413924	4.1778092	4.9215074	3.0575612	4.3094497	3.1405432	7.6433077	8.339051	9.473323	4.7679806	10.257886	3.088598	6.544332	7.9250274	8.191856	7.9592957	7.1272893	7.7554607	6.9861608	4.717161	8.38002	9.683758	8.732614	8.604688
A_23_P102681	6.3711395	6.4230676	8.260112	5.75197	6.3348227	6.3446703	6.115563	6.15304	8.5201845	9.919313	6.76431	5.8347936	5.1360655	6.222292	6.6659994	7.213554	8.309947	7.298869	6.136379	6.003072	5.5878925	6.056399	6.625519	6.185601	5.2739944	5.3676147	5.979385	5.924344	5.888282	5.8788	6.1812277	6.080044	5.728706	5.57222	5.837225	5.800891
A_23_P102694	8.591354	8.268083	6.74686	8.84251	6.905364	7.9551363	6.871002	7.893832	8.336439	7.447561	8.026912	6.79397	8.179938	6.6220512	6.626195	8.126891	7.464152	7.5215187	7.3118353	6.9186544	7.4671803	6.832232	7.003806	7.0147686	7.468714	7.4142313	6.6391134	6.62386	7.1150165	7.38033	7.9067793	7.6858144	7.657454	7.847423	7.412439	7.0684485
A_23_P102706	8.182928	8.891213	8.712983	9.293595	8.8330555	9.340507	9.190359	10.0557995	9.679226	8.98659	10.693446	9.147833	7.810373	9.497422	8.907116	9.039064	10.880431	9.417444	10.415387	9.6974325	9.78565	10.464897	10.73748	10.244105	10.543708	10.514371	8.438582	9.63023	10.151303	9.68121	9.826229	11.255819	10.303576	10.201397	10.113896	10.719866
A_23_P102731	11.226328	9.601784	10.933349	10.12914	10.945085	11.987181	11.261317	10.194277	11.467533	12.275494	9.965772	10.889428	12.57766	10.646143	10.176032	11.9365635	10.852559	11.288969	10.43663	10.054013	10.048493	10.212154	10.398274	10.760124	10.366209	10.4806595	9.892932	9.670629	10.065104	10.402383	10.361631	10.919014	9.87665	10.581024	8.579112	10.445483
A_23_P102743	7.9710684	8.888081	8.624489	8.183367	8.062449	7.997555	8.95576	7.8283434	8.103349	8.390446	8.417555	7.9789853	8.268262	8.352014	8.082392	9.093804	8.068428	8.160418	7.742627	7.9706125	7.8824406	8.436503	7.5938706	8.653686	8.194261	7.436895	7.800867	7.7927103	7.8215847	8.206263	8.047148	7.5758576	7.997839	7.9710684	8.448889	7.5419254
A_23_P102759	6.7570133	8.135806	8.030878	5.931081	7.9852824	8.014797	7.7078304	6.3123374	7.5742855	6.9868007	9.286843	6.4200773	7.4319935	7.210124	6.752416	7.8882294	7.278415	6.768709	5.3880043	6.6573195	6.6592894	7.188668	7.521725	7.026846	6.693939	7.8476505	6.4664145	6.5821877	5.9710803	6.366405	6.403647	7.0794272	6.927666	7.0691423	5.4018307	6.484889
A_23_P102769	10.083049	10.523894	10.167939	10.072827	9.9701395	10.298068	11.03157	9.963241	10.011412	10.4914665	10.745518	10.108083	10.2567215	10.007735	10.558526	10.087645	10.363921	9.53819	9.729037	9.786835	9.43192	9.962645	9.239947	10.47041	10.106978	9.140341	9.652071	9.817861	9.893745	10.170774	9.803372	8.854467	9.968079	9.679674	10.58127	9.9372
A_23_P102770	12.855716	13.042368	12.675605	13.123668	12.875278	12.667463	12.752057	12.756484	13.261777	12.857666	13.4797125	12.593151	12.34406	12.868128	13.205605	13.780376	12.805224	13.044075	12.765828	13.01715	12.918732	12.0504	12.168557	12.532458	12.356346	12.97816	12.898036	12.704928	12.858444	12.806316	12.765406	12.546955	12.679353	12.706019	12.675605	12.774283
A_23_P102816	8.53363	8.892529	8.634433	9.008274	8.211655	8.396571	7.796056	8.877347	8.107637	8.245508	9.172531	7.8584876	8.601772	7.8572764	7.7177815	7.936918	8.510067	8.762516	9.052733	8.503914	8.432201	6.9402633	7.422803	7.5176463	7.512014	8.042231	8.134576	8.25516	8.501302	9.139201	8.115844	8.345926	8.2428255	8.048785	9.587373	9.048776
A_23_P102832	12.1928215	11.40605	11.874527	11.931607	12.063796	11.853837	11.63011	12.290494	11.446993	11.80077	12.816082	11.898723	11.314812	12.0675335	11.652394	10.989027	12.005619	12.072533	12.568358	12.055224	11.909699	12.404468	12.767989	12.600587	12.601218	10.534381	12.383525	11.959435	12.38117	12.49463	12.052089	11.492045	12.349341	12.182493	12.298967	12.520657
A_23_P102842	12.908919	13.020126	12.681358	12.761959	12.757956	12.451381	12.486937	13.067635	12.486023	13.243788	13.155813	12.801626	11.85817	12.895453	12.877258	12.910079	13.01054	12.912289	12.896312	12.681664	12.709396	12.973804	12.802998	12.754649	12.844206	12.807169	12.799459	12.704262	12.772029	12.731381	12.667463	12.499291	12.570867	12.719824	12.97168	12.781485
A_23_P102864	5.5119014	5.270876	6.085452	5.0285945	5.560338	8.132577	3.7014902	5.7549677	5.238757	5.0423903	4.976027	5.5119014	4.66159	6.2638125	5.979385	4.6364555	6.017592	5.8171425	6.1081166	5.9159355	5.072691	7.1945324	6.4321427	6.0940995	3.9586973	3.644572	6.0788426	6.101905	5.970908	6.3055167	5.79268	6.3465447	5.8790274	5.6783824	5.6440372	5.200722
A_23_P102876	14.782796	15.055758	15.083519	14.868696	14.820193	14.299162	14.612736	14.824303	14.566303	14.977665	15.015562	14.971101	13.983283	14.616144	14.634478	14.532477	14.632501	14.712405	14.326869	14.575924	14.860222	14.820193	14.2359705	14.988626	14.763281	14.062658	14.795592	14.364582	14.730193	14.729291	14.730193	13.857425	14.872012	14.506447	14.989862	14.400635
A_23_P102884	6.5851426	7.4382544	7.1089044	7.4656596	6.614144	7.5444217	7.172753	6.6971874	6.925475	5.866582	7.0573487	7.2794113	8.71072	6.9890723	6.5165997	6.8284945	6.692533	7.400081	6.5771327	6.3575106	6.4866714	6.7024436	6.4857836	7.134187	6.959025	6.2010474	6.2893867	6.7358413	6.483415	6.6892276	6.806044	7.2641163	6.887845	6.726061	6.8394265	6.7317924
A_23_P102890	14.796516	14.251376	14.662272	14.921484	15.465068	15.140652	14.760189	14.97537	15.005069	15.4098425	15.200345	14.888619	16.163956	14.748095	14.818122	15.165338	15.13431	14.988626	14.679784	14.841067	14.771967	14.88234	14.660236	15.4098425	14.972287	14.87099	14.717427	14.748095	14.608503	14.790933	14.652845	14.231792	14.528149	14.695965	15.220806	14.764522
A_23_P1029	7.34115	7.9112935	9.916786	8.201337	11.42336	10.934361	10.712975	9.355409	11.988671	13.644848	8.7384405	9.562042	5.778839	7.2330275	8.128806	11.142282	10.918525	10.246886	7.343258	7.9565454	7.822815	9.211982	10.489862	8.398073	8.154189	9.013333	8.020248	8.122957	6.9430547	6.4898553	8.517999	8.475968	6.6859093	7.506647	7.5125084	8.080709
A_23_P10291	11.320176	13.473462	11.170961	9.187776	8.215535	6.8481092	7.4750147	6.324554	5.430515	6.1911836	7.662603	8.150752	7.1003695	7.318402	7.813678	6.3711395	6.2708006	6.296127	8.757277	11.223412	10.797042	12.948333	10.654248	10.272575	11.674858	5.7856545	10.06172	10.038037	11.222476	11.886862	10.421691	7.3022623	10.074636	10.76625	6.9670253	10.286249
A_23_P102917	2.6354342	4.0537963	3.5169504	2.6199648	2.9601767	5.733458	4.623704	5.0291953	4.881678	2.6116014	6.30078	2.6710386	2.6630654	4.127594	3.1977208	4.992943	3.1281238	2.6359227	2.649679	3.1664917	2.9834797	4.037691	2.7233489	2.6736457	2.6220973	3.9042299	2.6328542	3.2031248	3.345686	3.19205	2.653417	3.237394	2.6204956	3.0952606	2.675494	3.8745399
A_23_P102919	2.6658437	2.7461214	2.6731024	6.9408245	2.65002	2.7909732	3.6994727	2.669306	2.7125776	2.6933467	5.297508	2.6840627	2.688942	2.728881	2.6649616	3.9398546	2.6561632	2.7618349	2.700826	2.635541	2.647834	2.6460013	2.678501	2.809098	2.7081523	6.2380877	2.629673	2.8283374	2.6378942	2.641335	3.305192	3.6842725	2.682651	2.8302436	2.6542053	2.6306984
A_23_P102925	12.058504	12.314283	11.5724535	11.938014	11.730568	11.488092	12.199821	12.1844015	12.246694	12.655914	12.293005	12.353512	11.354624	12.057987	12.3233795	12.148051	12.322527	11.517376	12.17468	11.662057	11.691399	12.279535	11.972332	12.373609	12.4903755	11.021001	11.966668	12.083242	12.039242	11.909134	11.9030285	11.794074	12.041978	11.767639	12.763403	11.702179
A_23_P102937	13.084706	13.263083	13.741482	12.947914	13.633207	13.343149	13.881642	13.193527	12.9649515	12.8307	13.40901	13.864955	13.396315	13.316906	13.342781	13.382489	13.111361	13.0242	13.147476	13.320364	13.299393	13.241083	12.912289	11.960824	13.274897	13.3405	13.055959	13.111361	13.173244	13.189306	13.250432	12.751071	13.260889	13.15959	13.288939	13.492929
A_23_P102950	10.86278	12.64121	12.197968	9.659434	10.8025055	10.662624	10.928644	9.5846405	9.762256	9.549301	12.9266615	12.336888	7.018298	11.356202	10.217079	8.966244	11.161157	10.573118	14.21345	14.592419	15.181579	14.221425	15.550559	8.997021	12.534693	14.156993	14.487825	14.749931	13.415581	13.28159	13.480805	12.275729	14.363685	15.379316	13.524575	14.002762
A_23_P102965	11.179961	11.395443	10.993032	11.442291	11.33599	11.199641	10.977091	11.244348	11.215925	11.74368	10.95199	11.640422	12.197968	11.429174	11.718802	11.039862	11.07967	10.881278	11.054714	10.8118925	10.903953	10.795243	10.708299	11.073438	10.973369	11.867077	11.211511	11.360106	11.109096	11.186562	11.166071	11.895242	11.117474	10.95199	11.948767	10.751438
A_23_P102973	10.884434	11.0946	10.942377	10.980213	10.662872	10.675043	10.670441	10.903076	10.852823	10.700205	10.636621	10.725737	10.281956	10.698156	10.5757675	10.697874	10.523189	10.402848	10.678554	10.441876	10.613127	11.003394	11.152667	10.899766	10.812977	10.334781	10.590249	10.680071	10.785268	10.763338	10.783058	10.632876	10.906782	10.829258	10.745774	10.776155
A_23_P102988	8.068428	7.562105	8.1559725	7.2376347	8.201	8.126666	7.9943957	7.7342916	7.854486	7.859741	8.356237	8.161669	7.6054535	8.41587	7.895306	7.5975795	7.803505	7.739531	7.7932215	7.8252006	8.008313	8.252628	8.7915325	8.525077	7.8896947	8.351027	7.842583	7.851583	7.9601297	7.836288	9.23323	7.908923	8.254661	8.199032	8.074081	8.486968
A_23_P102994	12.988518	12.7280245	12.607009	13.057738	12.881097	12.50706	12.474913	13.341408	13.134743	12.912696	12.834259	12.969284	13.043569	13.243788	13.118015	12.205059	13.098801	13.04768	13.255453	13.56385	13.30905	13.349601	13.527592	13.362995	13.634855	12.389697	13.25397	13.416991	13.539685	13.329981	13.364768	13.298452	13.535322	13.227834	13.107211	13.377444
A_23_P103011	10.750782	10.785668	10.7301035	11.514441	12.056593	12.37736	11.030708	11.321068	10.291534	12.359798	11.560138	10.899557	8.456801	10.927973	12.106218	10.680313	12.123772	9.9118185	11.393131	11.686793	12.525752	11.32341	12.731946	9.048918	10.226456	11.132876	11.711422	12.233729	10.709925	10.718209	10.974584	9.88592	11.744803	12.74198	11.273121	11.857856
A_23_P103034	5.996436	5.76809	6.075521	7.6003604	5.4205832	5.9582825	4.3033195	5.9619617	5.115053	4.84303	5.5503917	5.836345	4.617414	5.8574057	5.7725163	4.5968494	5.8695493	6.3462677	5.5681977	5.3418894	5.7117534	4.7961574	6.892845	5.3389516	5.122116	5.037753	5.424526	6.075521	5.775355	6.1164002	6.3282647	5.8351316	6.4719257	6.2891593	6.151713	5.365396
A_23_P103041	6.38002	6.3164234	6.5405045	6.107773	6.116902	5.7149835	5.891059	6.1891284	6.239499	6.1630726	5.8093147	5.994418	5.4870872	6.101284	6.2757516	5.8282046	6.3309846	5.952042	6.23242	5.4793005	5.459429	5.5712833	6.1430593	7.2704296	4.949452	5.334273	6.0253563	6.2802153	5.917852	5.812025	6.177448	6.1864657	6.015885	5.860899	5.666415	5.767161
A_23_P10305	7.7699833	9.030342	8.552477	7.695998	7.6033945	7.4203324	7.999651	7.76867	7.4945087	8.153334	7.872283	7.6902432	7.1400414	7.6550913	7.608213	7.2346363	7.408292	8.8242235	7.209436	7.7454104	7.2897973	7.918246	7.327902	8.264758	7.9401326	7.0476055	7.498188	7.4793015	7.2978225	8.160418	7.4286385	7.046882	7.212708	7.5793085	9.170027	7.182654
A_23_P103062	10.239113	10.043086	10.893193	10.174317	10.962863	9.9273405	9.972593	10.196248	10.426653	10.182504	9.617055	10.121423	11.138352	10.273759	10.304756	10.630529	10.142214	10.075854	10.323066	10.228752	10.288944	10.548371	10.518317	10.182225	10.2665415	10.430331	10.27306	10.07651	10.142214	10.2231245	10.167735	10.023586	10.165984	10.184058	10.598306	10.50987
A_23_P103070	12.961046	13.2599325	13.397697	13.028409	13.775542	13.641497	13.589218	13.12956	13.686214	13.55524	12.981405	14.050544	13.252757	13.375558	13.146655	13.2332115	13.523974	12.908464	12.535677	13.203197	12.908919	13.342189	12.816926	13.387624	13.164022	12.7176285	12.902489	13.185759	12.764698	12.889917	12.89041	12.903741	13.114031	13.181251	13.305202	12.783537
A_23_P103084	8.527833	7.696583	9.328515	7.9992075	9.471629	9.177537	8.996045	8.471888	9.410345	9.04963	8.007309	8.998029	11.598581	9.180399	8.932282	10.048253	9.32311	8.633365	8.710208	8.822283	9.015146	9.488913	10.057106	9.510833	9.513609	10.16576	8.525077	9.090948	8.735304	8.4381075	8.821108	9.235588	9.150329	9.330736	8.750933	9.43505
A_23_P103099	9.827261	10.329591	11.168968	9.657744	11.269414	10.824196	11.442807	9.918105	10.705837	11.325911	10.0513735	10.4815645	6.178623	9.851438	10.405044	11.421958	10.234763	9.57332	8.876693	9.403382	9.295491	10.0226755	10.2109585	9.389359	9.276977	11.389689	9.587619	9.707891	9.151589	9.064248	9.788564	10.995156	9.368573	9.246071	7.788273	9.581954
A_23_P103104	12.605546	11.1729965	10.995478	12.422846	11.166373	12.028736	10.657272	12.696229	11.680257	10.281063	12.066017	12.163002	11.959435	12.447642	11.264795	9.897636	11.518682	12.324375	13.110456	12.859569	12.976875	13.297466	13.322918	13.352679	13.420297	11.191826	12.970822	12.880336	13.17716	13.014818	12.996325	11.629791	13.270582	13.007394	12.600927	12.826103
A_23_P103110	8.957255	8.69241	9.190158	8.867501	9.033681	9.339899	8.695636	8.733855	9.908211	8.511328	8.782125	9.094775	14.628014	9.487044	9.252704	10.72453	9.381123	8.662441	8.071869	8.927114	8.325145	8.142644	8.449702	9.026579	8.494951	8.862504	7.9216886	8.489863	8.521972	7.841661	8.320143	10.327486	9.3320055	8.516651	7.520068	7.476253
A_23_P103120	14.054228	13.757908	13.716861	14.023579	13.88412	13.911091	13.810428	13.85287	13.705258	13.514298	13.552614	14.274792	15.328316	14.390752	13.981024	13.929357	13.7897415	13.874719	13.649089	13.650681	13.838164	13.811167	13.794662	14.004394	13.711349	13.265828	13.804279	13.999319	13.826416	13.8354645	13.8987875	15.022112	13.866093	13.806675	14.003244	13.797175
A_23_P103131	13.030212	12.900657	12.774933	12.8055525	13.245662	13.339998	13.061145	12.955553	12.564371	12.623779	12.333864	12.848683	12.320134	13.008296	13.094545	13.237028	12.983405	12.546955	12.871926	12.672077	12.771297	12.91939	12.619262	12.790786	12.784379	12.1744175	12.787755	12.769822	12.781963	12.863221	12.757569	11.946316	12.788903	12.71223	12.891925	12.764698
A_23_P103149	15.21454	14.591693	15.158013	15.027275	15.439171	15.147961	15.100994	15.341492	14.978855	14.971101	14.355924	15.184056	14.286796	15.185337	15.293776	14.892151	15.089644	14.895336	14.901993	14.985721	14.986757	15.210223	15.127784	15.203112	15.198949	16.77566	15.12316	14.960074	14.924427	14.973457	15.079763	15.032868	15.1529665	15.13952	15.141916	15.13952
A_23_P103172	11.798735	12.257411	12.2083	11.991522	11.7141485	12.032441	12.21638	11.906918	11.608886	11.765963	11.900562	11.642091	11.614632	12.112369	11.455483	12.223997	12.158334	11.922655	12.1154375	11.868747	12.043355	11.96199	11.731706	12.250758	12.236467	11.95886	11.926043	11.86317	12.026701	11.953769	7.908031	11.910828	12.024197	11.983997	12.79357	12.322209
A_23_P103180	10.2523775	10.657698	10.584584	10.440535	10.132576	10.568138	11.075591	10.321351	10.004804	10.356608	10.080559	9.791078	10.253807	10.429884	10.413759	10.742529	10.592537	10.24604	10.396596	10.215117	10.243109	10.452505	10.121875	10.364502	10.450271	10.793838	10.500248	10.304084	10.356192	10.434767	10.155051	10.0459175	10.27201	9.941344	10.791668	10.314327
A_23_P103201	13.89023	13.369358	12.403499	13.779835	13.672205	13.456087	13.804279	13.836691	13.06065	13.625145	13.981024	14.142557	13.93535	13.942456	13.783174	13.236546	13.364435	13.476711	14.19176	14.195798	14.087797	14.001372	13.613951	14.289928	14.205093	13.279011	14.139469	14.094897	14.400635	14.492046	13.866093	14.238588	14.221425	14.173082	13.928835	14.203607
A_23_P103226	6.841703	7.5099607	8.460042	5.946896	8.119852	7.4703283	7.810986	6.219399	6.7785864	6.2537136	7.571684	7.114494	5.914759	8.158371	7.7390285	7.1698694	6.40485	7.313922	7.0370507	7.21565	7.4565353	7.9384537	8.880446	7.363216	7.6006827	8.618898	7.5731063	7.385237	7.4279194	7.1979203	7.256567	8.603576	7.51588	7.8304415	7.5583134	7.7738624
A_23_P103232	12.949146	13.846559	13.109683	13.770751	12.213939	13.458073	13.50222	13.552037	13.498013	12.237438	13.834679	13.57561	13.2117405	13.429692	13.132005	13.951023	13.717416	13.24931	13.358852	13.548595	13.591379	13.791014	13.967207	13.544711	13.631622	14.038477	13.614422	13.54513	13.369358	13.162121	13.546587	13.916387	13.866759	13.527064	13.889017	13.654209
A_23_P103248	10.573118	11.050305	10.698156	10.890154	10.241977	10.756918	10.823928	10.951504	10.278772	10.727982	11.530688	11.131569	10.321799	10.942854	10.883063	10.38739	10.728862	10.7263155	11.052918	10.613355	10.876921	10.720563	10.597204	10.448189	10.636207	10.504388	10.751879	11.0176525	11.0342045	10.866901	10.822251	10.708047	10.92685	10.812102	10.948527	10.778389
A_23_P103256	10.396596	9.642059	10.127122	10.817446	9.584865	11.720067	11.483237	11.352437	11.291762	10.781907	10.021854	10.616783	9.760759	11.00563	8.037702	11.003893	11.819645	11.279006	9.528835	13.20161	11.548057	10.401898	11.7620535	10.609186	9.874122	13.959425	11.2088175	11.105809	10.141256	9.371099	10.354498	13.270068	10.895535	10.517297	10.347251	11.6695795
A_23_P103269	7.634457	7.5132375	6.914097	8.049307	7.5166426	6.658143	6.8445206	8.068672	7.4669685	7.549226	7.831335	8.206547	7.182391	8.3277855	8.228498	7.3902698	8.105067	7.880892	8.226691	7.817673	8.048785	7.5758576	6.7958856	7.862482	8.236804	6.265198	7.822636	8.105829	8.244472	7.7834115	7.79632	7.186866	7.4467354	7.798924	7.3108516	7.292748
A_23_P103276	9.190359	8.996483	8.964856	9.024402	8.659871	8.061382	8.950853	9.08946	8.581604	8.615415	8.703188	8.711147	8.834311	9.013531	8.751341	8.684767	8.535373	9.157097	8.921553	8.899094	8.8146	8.435263	8.580807	9.178023	8.801869	7.8192444	9.014061	8.624993	9.106185	9.122944	8.9143715	7.875013	8.816437	8.679341	9.428397	9.011251
A_23_P103282	15.761658	15.1353035	15.710594	15.565982	15.842912	16.30014	16.02442	15.779022	15.504382	15.369085	15.712229	15.942869	16.05617	15.774656	15.522019	15.638352	15.949373	16.292225	15.574664	15.911888	16.050158	15.717774	16.005463	15.571551	15.616656	16.200214	15.97036	15.942869	15.924583	15.726877	16.200214	16.552395	16.078388	16.18004	15.558373	15.951606
A_23_P103310	7.5767574	6.7716794	12.458604	6.644989	6.5130568	10.010774	9.378449	14.555309	17.211182	13.494747	7.6889057	10.12023	10.209516	6.2720222	13.133005	17.55761	11.558953	13.154596	7.5741153	9.243925	7.4161043	5.7785034	7.091119	14.199031	6.4407983	5.860321	5.792997	7.1671185	10.102544	6.834947	6.9383006	6.7252607	9.503141	8.81723	6.572832	6.3366504
A_23_P103315	15.186511	15.104259	15.74598	14.682684	14.429868	16.504362	13.998284	14.6981	14.214914	14.673299	14.690976	14.776612	13.384953	14.85523	14.537767	14.246482	14.925882	15.71412	15.081337	14.898492	15.082257	14.378173	14.702858	14.133184	13.909172	14.393484	14.29684	14.723127	14.921484	14.856983	14.678638	14.252113	14.932553	14.960074	14.794729	14.966476
A_23_P103328	5.18885	5.789985	7.114494	4.313714	7.013939	7.4781775	5.820152	7.184	6.997193	8.606979	5.8692074	7.4790277	2.7823024	5.674992	2.7280028	6.7754693	7.828643	6.8016877	7.0686936	7.3844476	7.339718	7.9538784	7.5758576	7.5300937	7.559913	7.3363304	7.4450264	7.084825	6.6438456	6.432999	7.0159874	7.6054535	6.632029	6.449959	5.9459133	6.9816947
A_23_P103334	9.702494	10.222235	10.138739	9.76896	9.946303	9.908594	10.755465	9.492004	9.641803	9.349592	9.617263	9.10361	10.732743	9.301425	9.486296	10.26061	9.901226	9.075652	9.742066	9.38824	9.456897	10.293039	9.719764	9.877765	9.928367	10.609186	10.010774	9.761577	9.388479	9.702229	9.407379	9.829153	9.627655	9.606638	10.144876	9.431648
A_23_P103349	2.6370711	4.8180666	3.451513	3.5455878	5.1605945	6.238698	3.8945603	4.432374	5.0254765	4.521529	2.958759	3.9463813	5.357562	3.7957	4.3154397	2.659794	4.052741	4.1571326	2.6606526	3.250099	3.2525597	3.7794113	2.7134566	2.682651	4.4696345	2.5914984	3.1881504	4.1253347	3.2194755	5.3034925	3.2360327	3.4048579	2.619844	3.0104969	2.6775968	3.2397273
A_23_P103361	14.091295	12.805999	12.331393	14.290815	13.2428465	13.814598	13.03637	14.109869	13.02618	11.343259	13.774523	14.041028	13.798203	14.555309	13.592897	11.267554	13.260889	13.921604	14.918418	14.566303	14.535897	15.0040045	14.994548	14.620987	14.877843	11.901682	14.484257	14.586307	14.75502	14.62902	14.479922	13.183345	14.663818	14.681682	14.024747	14.873083
A_23_P103371	7.1783705	6.876246	9.257203	6.9357233	8.501533	7.3350244	8.374895	7.6883097	9.204217	8.694149	7.611912	8.7693815	7.5830183	8.190429	9.903955	7.134187	8.333755	7.407464	7.4188423	7.657906	7.695267	7.749632	8.447801	7.6108875	7.918246	7.987216	7.2514133	8.370005	7.7282057	7.133978	7.561112	7.614739	7.6992955	7.795634	6.5684714	7.454559
A_23_P103398	13.052713	13.795315	13.041721	13.54513	12.567771	12.834911	13.25637	13.27226	12.810291	12.90477	12.779154	12.832898	12.546262	12.93673	12.20862	12.480753	13.759084	13.220041	12.44036	12.482533	12.403499	12.582192	12.700475	12.3051195	12.393126	13.4797125	12.788903	12.759361	12.522345	12.570612	12.794714	13.326446	12.837457	12.655617	12.846896	12.517141
A_23_P103405	7.83085	7.6250553	6.607726	7.905435	6.4234343	7.4286385	8.01933	7.34192	7.7567086	7.234909	7.432559	7.802433	9.6141	8.213347	8.007659	7.718228	8.145952	7.745635	8.972971	8.56476	8.530959	8.472165	9.045145	8.331185	8.500107	9.904428	8.192056	8.429204	8.655205	7.95824	8.888081	8.307292	8.0026245	8.709038	8.359089	8.593584
A_23_P103414	13.882527	14.271411	13.468816	13.899894	14.347706	13.507179	13.758524	13.970491	13.741482	14.113531	14.295101	14.197223	13.034876	13.953621	14.197633	13.583438	14.03632	13.830413	13.768908	13.772081	13.742814	13.644848	13.543489	13.759791	13.824298	12.982556	13.737705	13.772081	13.809879	13.9013195	13.816194	13.539098	13.885282	13.812661	13.940743	13.84045
A_23_P103424	3.6231484	4.7846665	5.0044484	4.180897	4.8168125	5.5302014	2.7162287	4.0574293	4.2243457	4.343634	4.723976	4.91416	5.176448	4.980438	4.8105974	3.738346	5.3042746	5.4116783	5.648375	4.8275914	4.1473794	3.5388107	5.411352	4.3859677	3.741546	3.83539	5.0770416	5.332426	4.839357	4.665016	5.287087	5.149639	4.6733685	4.6355634	4.4863577	4.664168
A_23_P103433	10.553997	11.523643	11.2088175	10.316854	12.194016	11.212746	11.292503	10.924832	10.600021	11.071677	11.962891	11.320176	9.038363	10.231183	11.365722	10.792016	11.468362	10.237415	11.821152	12.571893	13.010177	12.146524	13.812661	9.424958	10.757477	12.712581	12.583595	12.5139065	11.347984	11.410647	11.647134	11.410471	12.683866	13.486764	11.806885	12.47725
A_23_P103442	12.466566	12.44635	12.048259	12.549756	12.460806	12.24006	12.513286	12.623209	12.205327	12.838825	13.039998	12.655217	11.923739	12.600587	12.617546	12.205665	12.726102	12.60877	12.755731	12.837457	12.856786	12.610839	12.654482	12.492647	12.620832	12.505967	12.855346	12.797717	12.711702	12.90477	12.765828	12.130302	12.757956	12.793204	13.159078	12.868822
A_23_P103454	15.141916	15.807692	14.656279	15.590813	15.249421	14.946114	14.618232	15.479153	15.140652	15.757972	15.266174	15.726877	16.231766	15.491764	15.473639	14.753206	15.589015	15.209194	15.736025	15.490352	15.500718	15.59304	15.540119	15.036883	15.7770815	14.637161	15.794735	15.821753	15.71412	15.647309	15.693888	15.35941	15.353227	15.515518	15.206458	15.3557
A_23_P103465	7.7532268	7.2828894	8.013229	8.627566	6.0788426	6.7911725	6.166622	7.179939	9.364357	8.417974	7.8264284	8.167967	7.39929	7.5089774	6.8218527	8.443516	7.8907223	7.7342916	7.8262	8.72467	7.833267	7.9956403	7.350391	7.5626974	7.221804	6.738415	8.983591	7.216413	7.71275	8.21692	8.283003	8.143095	7.3135056	7.4360104	7.784405	7.896824
A_23_P103476	10.763539	10.704102	10.748632	10.61065	10.24749	10.703676	9.73595	10.726772	10.27003	9.843996	10.787299	10.603378	10.525383	10.691383	10.248346	10.452874	10.0977125	10.982967	10.805341	10.551889	10.701618	10.903953	10.873249	11.134694	11.185998	10.445293	10.7860775	10.568138	10.737732	10.873479	8.892294	10.614101	10.92091	10.838335	10.86278	10.990392
A_23_P103486	11.198088	10.812102	8.218933	9.347786	12.123772	11.275185	10.448189	11.398719	10.182225	11.828829	11.866051	12.360987	9.408576	11.136083	10.032704	11.334856	10.995714	10.209281	10.101746	10.521221	11.169465	10.829731	11.475349	9.374624	9.9273405	13.906682	11.39018	10.5644455	10.139962	10.430909	10.459798	13.966673	11.007953	10.955868	10.579703	11.411543
A_23_P103496	12.60245	11.610834	11.65629	12.978557	11.723625	13.582377	12.488743	12.438676	11.875075	11.517642	11.739444	12.118024	15.5625725	13.114031	11.797415	11.754784	12.41997	10.988	11.2555485	9.453889	10.494652	12.106852	11.030708	12.249919	11.013976	11.200349	11.621569	12.209441	10.829258	11.625331	11.757452	15.635437	11.829103	10.49993	11.182178	10.740246
A_23_P103503	10.659325	10.925127	10.044357	10.274844	9.712816	10.432886	10.708299	10.471979	9.780321	9.595944	10.165489	10.20037	12.819269	10.643983	9.996391	10.163038	10.238045	9.979891	11.06772	10.587464	10.573388	10.668659	10.500248	10.953975	11.294175	9.890923	10.851333	10.707336	10.785668	10.920252	10.846295	10.7722645	10.511375	10.5644455	10.5644455	10.676437
A_23_P103511	9.252495	11.446184	9.428819	9.234861	7.1212482	7.3502817	9.471452	8.873712	8.939152	10.037419	11.011862	9.016312	9.006824	7.841879	9.082783	10.226053	8.262635	9.15275	8.591988	9.098898	9.218501	9.51284	9.0601	9.06147	9.0207405	9.928122	8.763294	8.413317	9.203543	8.399757	7.9729514	9.53805	7.7845964	7.8162923	9.025025	9.3889265
A_23_P103522	9.898711	8.412833	6.662199	9.073244	8.250454	7.9565454	8.117494	10.293039	7.954627	5.119856	9.328271	9.358116	11.046322	9.6907425	8.286829	7.087189	7.3961744	9.385984	11.114382	10.492221	10.808134	10.384899	9.688853	10.407742	10.738247	7.5554185	11.14001	10.0311575	10.813228	10.771787	10.677148	10.350999	10.3812475	10.086399	10.53655	11.078946
A_23_P103532	10.27003	10.592753	10.640718	10.2665415	10.408502	10.538672	10.595479	10.293471	9.977649	11.0342045	9.750286	10.190395	8.655828	9.227612	10.679569	10.090008	10.3695	9.328515	9.398783	9.1978	9.435487	9.329348	9.839476	9.307944	9.257203	8.924542	8.91529	9.350695	9.280908	9.516291	9.647438	9.912969	9.787945	9.802592	9.850998	9.929732
A_23_P10356	10.670665	10.219124	10.421238	10.614829	10.731365	9.535044	10.066086	10.849777	9.71877	6.808949	9.696043	10.809949	11.115094	10.465728	10.034422	8.331883	9.557115	10.236032	12.049167	11.293613	11.907726	11.418703	10.661762	10.7276945	11.594491	9.000034	11.697117	11.509427	11.96868	11.615984	11.911698	10.996341	11.073438	11.473182	11.296611	11.129788
A_23_P103561	10.394907	11.7834835	10.441349	10.449993	10.081968	10.768509	11.712324	9.676895	10.988	10.981992	11.545479	10.488026	9.645089	9.6158	9.264919	11.019343	10.35889	9.196377	9.095674	8.562265	8.568402	9.983675	9.461197	9.303026	9.119003	9.829886	9.013772	9.450272	8.941812	9.223231	9.050259	9.337248	9.504679	8.897277	9.110775	8.657427
A_23_P103571	9.396908	9.745674	8.739864	9.371099	8.945092	9.841009	8.995796	9.322458	9.12071	8.754752	8.702474	9.205557	9.414002	9.21219	8.637488	8.85492	9.256313	9.649315	9.010103	8.947215	8.732885	8.805794	9.091949	9.032159	9.019125	8.989424	9.435248	9.316664	9.084869	9.285508	9.33454	9.24487	9.351689	9.140553	8.937968	8.871942
A_23_P103588	4.500267	3.9773545	3.2452064	3.7125728	3.911546	2.7265532	3.9716084	4.4713225	7.702901	2.6423647	3.8141959	2.7325075	3.9454396	2.631395	2.6362543	2.7017312	3.284227	3.5735104	3.037329	2.7881582	4.6679626	11.197363	6.42965	2.6754107	3.4042835	10.30711	4.1016107	3.0621927	2.6878996	3.0523162	2.8771172	7.9250274	3.7841532	4.8184953	5.0899634	7.8720245
A_23_P103601	12.515175	11.760991	10.961569	12.893471	11.627304	13.034876	12.026999	13.082908	12.574826	10.618799	12.290494	12.287445	12.388058	13.212232	11.771718	11.441633	12.368968	12.740091	13.617336	13.325029	13.306655	13.463306	13.701518	12.991912	13.527064	13.703682	13.213472	13.079081	13.242041	12.74198	13.269216	13.579675	13.106032	12.930883	11.79826	13.000215
A_23_P103617	6.3596883	6.5993347	6.188914	6.587043	5.83415	6.397791	5.682032	5.418458	9.066995	7.0753	10.01697	6.280538	5.9184494	5.672489	4.9836836	11.239985	5.619743	8.20902	8.665144	10.470689	7.428431	7.591859	7.5207744	6.616737	6.3161173	4.751592	7.7716193	8.029206	10.015727	7.7787204	7.751835	5.5484676	6.8806205	9.196617	9.070447	7.335344
A_23_P103628	12.590708	13.690259	12.468161	12.7280245	12.027878	12.447011	12.875989	12.807938	12.322209	12.712954	12.615524	12.184084	11.224693	12.012158	11.771138	12.213939	12.894654	12.41717	12.118024	12.073116	11.808901	12.235487	11.726813	12.598439	12.53814	10.771787	12.019125	12.17767	12.156958	12.512329	12.137707	11.96199	12.419456	12.020481	12.280778	12.0258045
A_23_P103631	15.13431	15.182674	15.5951805	15.058287	15.394389	14.964298	15.525018	14.933818	15.141916	15.09339	14.991978	15.420939	13.6573305	15.024782	15.571551	15.712229	15.4098425	15.13952	14.806109	14.953259	15.014316	14.84259	14.759412	15.14549	15.081337	14.695965	14.930162	14.894297	14.771967	14.8483305	14.858948	14.499798	15.04818	14.928396	15.78625	14.867558
A_23_P103661	13.612378	14.125944	13.528135	13.663682	13.529058	13.1753025	13.615903	13.6606655	13.346694	12.89154	13.619976	14.146173	14.029742	13.733033	13.429226	13.529442	13.423074	13.504117	13.708111	13.654209	13.639616	13.956933	13.8703165	13.763706	13.9392805	13.648498	13.659133	13.706219	13.688521	13.675204	13.652206	13.382489	13.619976	13.64978	13.685128	13.726135
A_23_P103672	9.729228	9.853236	10.643769	10.39083	9.483156	10.795978	10.362516	10.664112	11.683396	11.676923	10.398081	10.219397	7.8806844	9.90903	9.27627	11.249305	10.657272	10.934361	9.97562	10.497742	10.817189	10.815465	11.848781	10.699953	10.484161	13.6006975	10.2567215	10.256943	9.687892	9.74087	10.759267	11.769507	10.919661	10.540831	9.362824	11.18833
A_23_P103690	11.52881	12.096702	11.952885	11.334618	11.462402	11.592858	11.847929	12.055806	11.800289	12.457154	12.486023	11.664105	10.712058	11.169259	11.8111105	11.624746	12.460806	11.5171585	10.905985	10.759267	10.820655	11.329225	11.0778055	11.023794	10.979938	11.40161	10.886786	11.099278	10.844838	10.822251	11.001577	12.325211	11.025588	10.801313	11.134948	11.059927
A_23_P103698	13.437189	14.28263	13.00948	13.472956	12.744843	13.473825	13.417892	13.592001	13.316391	12.933713	13.89508	13.634855	12.927989	13.229258	12.9967575	13.109683	13.085114	13.2828045	12.886515	13.079081	12.897232	13.294528	12.909752	13.3405	13.334071	13.316391	13.382489	13.119632	13.236546	13.431074	13.205871	12.74545	13.383809	13.064837	13.338955	12.958281
A_23_P103703	4.733396	3.088033	4.6758213	2.73534	4.338523	5.6284466	2.8077674	4.083475	4.9436607	5.272216	3.737006	2.9335864	3.1637418	2.9764793	2.766956	4.462783	4.328366	5.7228904	4.2345133	4.988443	5.119856	6.205966	6.5150504	4.729547	4.645116	14.833205	4.8838162	4.457873	4.8297567	4.335727	5.467926	5.8745933	5.1217766	4.5028386	9.048776	5.884989
A_23_P103720	9.815141	10.428503	9.478423	8.91529	8.514612	9.280908	8.721991	9.690397	8.395872	6.580433	8.6317	9.703354	9.184446	9.698399	8.652381	8.368012	8.261159	9.113348	10.717074	10.303189	10.065878	10.280138	9.977044	11.125905	11.358533	12.752057	10.330747	9.823837	10.603969	10.882166	10.161703	8.987901	10.337076	10.330531	11.419537	10.387799
A_23_P10374	12.836735	13.022023	12.372079	13.562345	13.280305	12.478381	13.015593	13.172621	12.935448	13.396838	13.277128	12.86854	12.594171	13.085988	13.251529	12.562576	13.144406	12.573974	13.284672	12.878428	12.960276	13.033581	12.858444	12.721393	12.956422	13.432146	13.012588	12.883645	13.100516	13.199151	12.955141	12.924387	12.789535	12.859196	12.801626	12.93122
A_23_P103743	6.0824995	6.819595	5.811774	6.37169	6.4230676	5.3572774	6.4305863	6.461461	5.832955	6.6011524	6.4721646	6.242361	6.7511935	6.5993347	6.764824	5.438665	6.3411155	6.079786	6.0369225	6.4148645	5.872931	6.0721483	5.7940516	6.100035	6.151898	5.8612494	6.53568	6.2153177	6.5190473	6.500826	6.3646703	6.1121855	6.24752	6.001845	6.6815777	5.901753
A_23_P103756	9.511662	8.9544935	8.811392	8.678162	11.233791	8.223114	8.385901	8.84432	9.189117	8.281809	9.073244	8.964856	8.151945	9.565989	10.337076	8.314902	9.991703	8.571915	10.0673275	9.599485	10.03899	9.884818	10.689906	8.270796	9.41516	8.624741	9.144352	9.574609	9.917662	9.676639	9.919946	9.236997	9.595514	9.893481	10.122765	9.424049
A_23_P103765	5.7117534	7.615982	11.4580965	6.9583	8.076624	8.399757	9.370915	11.395248	11.938654	6.1570005	8.3730545	8.589324	9.187142	8.49847	12.054721	8.612412	9.244567	8.932091	9.281523	11.306017	10.288507	11.0287285	12.405771	10.631837	10.101746	10.760686	9.969147	9.979007	11.730064	9.558017	10.736542	10.318489	10.530931	11.360641	7.798724	11.350232
A_23_P103775	9.3909235	8.359089	8.415649	10.130674	8.998288	9.538669	9.258839	9.501166	10.147783	9.1821	10.479441	10.413578	11.191635	10.496576	9.330023	9.591648	9.60692	10.38368	9.654894	9.23468	9.724561	10.015308	9.6965275	9.9372	9.569847	8.896905	10.374173	10.287221	9.479134	9.471185	9.33862	9.067908	10.021854	9.572032	9.476007	9.651459
A_23_P103787	10.811104	10.920252	11.40014	11.633799	11.252383	11.384672	11.861143	11.481707	11.533338	9.989725	11.331204	11.07967	11.734818	10.912565	10.934361	11.178507	11.183733	10.722951	11.849028	11.06882	11.537251	12.181051	11.947418	11.233589	11.501554	12.195154	11.235354	11.706816	11.0778055	11.23233	10.953975	11.723625	11.450403	11.530028	11.372587	11.301771
A_23_P103795	9.550905	10.677756	8.879566	10.222896	10.319508	10.207976	10.773311	9.931987	10.356608	10.722472	9.120972	10.657272	9.303221	9.661417	10.813686	10.94978	10.236507	10.02542	8.785129	9.270453	9.112181	9.301836	9.560649	9.366994	9.193072	9.275091	9.339681	9.710907	8.852521	9.207132	9.127587	9.816778	9.022704	9.308976	10.473951	9.045145
A_23_P1038	8.928979	10.082597	10.015952	8.752775	9.487722	9.108121	11.153638	9.011251	9.263935	9.93121	9.264919	9.05319	9.077932	8.4607725	8.013229	9.967589	9.701349	8.721895	8.117494	7.893832	7.939898	8.861294	8.897803	8.302809	8.218406	8.35427	7.764475	8.534921	8.035288	8.377801	8.019537	7.659156	8.556254	8.299574	7.7499175	8.011477
A_23_P103803	7.023858	8.5097885	6.01233	6.3971834	6.6613884	6.9423947	5.7963414	7.16763	6.408059	5.413018	7.0530467	7.1294703	7.403711	7.7489395	6.393856	3.7769978	6.4945054	7.820654	9.289556	8.418499	8.489104	9.139201	8.254446	9.851685	9.760304	5.094352	8.923881	8.132817	9.164921	8.82524	9.090627	8.178794	8.522838	8.133852	8.98291	8.534708
A_23_P103812	4.890009	5.031181	2.6571105	5.2821755	4.8370833	6.292516	4.250177	4.299441	5.015646	2.6859272	4.6733685	4.926122	5.507869	2.7376707	2.6639037	2.6587198	3.9057024	4.325978	5.1144	6.370825	5.020072	6.6485353	5.308235	5.9879193	7.326882	4.9551377	4.1719656	3.660988	3.762795	6.4252605	5.5878925	6.45135	5.586793	4.17612	4.3127594	6.141988
A_23_P103824	11.872846	12.514573	10.982967	12.047319	12.113965	11.906249	11.986004	11.781941	11.821429	11.021985	11.8033285	12.07824	12.128017	12.400439	11.5247135	12.14561	11.854755	11.84426	11.777098	11.811829	11.733394	12.07803	12.019612	12.097512	12.1744175	11.403353	11.163194	11.973738	11.845025	11.974455	12.128445	11.960302	11.983145	11.840153	11.575096	11.9049835
A_23_P103837	11.266571	11.98679	11.370659	11.78018	11.542796	10.658339	10.943842	11.624414	11.402383	10.975417	12.563764	11.651659	11.311203	11.172363	11.453852	11.309621	11.785842	11.415901	11.232004	10.88019	11.14913	11.058779	11.203696	11.530217	11.303303	10.333015	10.840791	11.145487	11.061003	11.224947	10.999545	10.932878	11.082639	11.045347	11.748478	11.299219
A_23_P10385	10.626067	11.68081	10.709925	11.14913	9.580172	10.552312	11.334423	10.977091	10.457743	11.293613	10.735518	10.779576	8.60902	9.82887	11.054438	10.009355	10.982163	9.964144	8.984877	9.029709	8.285908	9.163501	8.283965	10.578325	9.976609	5.9766927	9.52861	9.2905445	8.848368	9.649573	8.789539	7.954156	8.952794	8.449167	10.712315	8.52642
A_23_P103864	11.973969	12.014132	11.084431	11.9597435	11.066043	11.2844515	11.887964	11.78095	11.110876	11.590487	11.66148	11.874527	11.38618	11.749626	11.785276	11.068024	11.869103	11.851254	12.398375	12.129698	11.992875	11.993449	11.911698	11.770537	12.241986	11.162632	12.289495	12.222111	12.118669	12.330151	12.118292	11.120391	11.684862	11.824174	11.819087	12.021893
A_23_P103877	4.628515	4.1835065	4.6166043	5.226042	4.5968494	5.7781215	5.121185	5.3247147	5.0529866	4.965632	4.599156	6.83701	7.844441	4.0780478	10.003501	6.8790402	4.486816	5.02465	4.692663	4.6170263	4.7371197	4.9345345	5.5938416	4.9478884	5.6700377	13.06556	5.900468	5.2718606	5.1227837	4.3037157	5.2568836	5.592076	4.9955187	5.14273	5.1855087	4.993186
A_23_P103885	15.052389	15.008705	15.047249	15.125104	14.556438	14.912248	14.1105	14.914329	15.13952	15.036883	15.180485	15.021163	13.923796	15.011267	15.1057205	15.113443	15.0986805	14.879029	14.483234	14.446283	14.426784	14.935223	14.867558	15.088173	15.022112	15.158013	14.596637	14.635246	14.58944	14.545308	14.623088	14.677886	14.916269	14.797667	14.8520155	14.376111
A_23_P103897	7.124357	7.9800143	7.1544905	7.373706	6.4948072	8.104641	6.132548	7.0982995	6.928201	6.9656696	6.9939046	6.651023	8.082954	6.743148	7.49189	6.428152	6.742111	6.982625	6.882966	6.5455036	6.835945	6.410562	6.309171	6.8768344	7.139668	7.086693	6.42965	6.8226733	6.9596114	7.172753	6.9762096	6.7090764	6.803126	7.193332	7.3091035	6.962489
A_23_P103905	12.918732	14.042062	12.762554	12.999268	12.607762	12.386102	12.976081	12.94247	12.652262	13.613951	13.198004	13.436229	12.409321	12.717294	12.288894	12.52823	12.798494	12.845824	12.973804	13.287963	13.39959	12.91103	13.295869	12.670709	12.832898	12.897232	13.12811	13.095449	13.02618	13.097999	12.997129	12.056913	13.217167	13.442944	13.172245	13.009845
A_23_P10391	8.873478	9.758385	11.331747	10.658805	10.388533	12.137428	9.954086	11.381042	13.744367	13.802234	11.12614	10.395151	8.477812	10.032289	10.442614	12.6657095	13.014055	11.564299	9.255594	9.6659975	9.496635	10.138547	10.711511	11.158549	10.012586	10.04875	10.167139	10.270576	9.345427	9.106906	10.183846	10.490071	9.790124	9.240592	9.72413	9.568832
A_23_P103919	13.120361	12.481045	12.348869	13.173244	12.52458	12.872434	12.180747	12.847208	12.16153	12.723345	13.046388	12.821033	12.359486	12.72409	11.991786	10.511138	13.006202	13.300665	13.006667	12.525231	12.659865	12.761606	12.915558	12.677598	12.878428	12.055806	13.051889	12.962776	12.903741	12.89266	13.141945	12.804822	12.866321	12.774669	13.550944	12.831039
A_23_P103923	8.082954	8.950617	7.7800117	8.39267	7.651362	7.73107	9.028768	8.041115	7.97476	7.992891	8.704986	8.050055	8.368275	7.6840277	7.430393	7.7880263	7.9567614	8.36153	7.488777	7.615163	7.4349337	7.8720245	7.757168	8.365384	7.962324	8.731	7.7315526	7.7403092	7.508755	7.9780006	7.966485	8.366806	8.0392685	7.469257	8.108302	7.7239294
A_23_P103932	13.401636	12.063445	12.632042	14.288431	13.879843	13.91799	13.768206	13.910544	13.11833	10.603378	12.89041	13.397368	17.00846	13.075487	12.2422495	13.41377	13.962245	13.444456	14.818965	13.588068	14.056044	14.268732	14.089038	15.193541	15.3459215	12.908919	13.960827	14.301368	13.895843	13.948881	13.868707	13.946908	14.9203615	13.786107	14.996582	13.4782715
A_23_P103942	12.170814	12.397819	12.482533	12.317607	12.113084	11.6188545	10.90749	12.23282	12.193098	12.560763	12.133333	11.731251	10.585899	11.897713	12.255081	11.972657	12.000873	11.967522	11.85099	11.374901	11.5171585	11.795821	11.953976	11.748478	11.704021	11.429411	11.6064625	11.65629	11.715457	11.687639	11.728746	11.681656	11.625331	11.698877	11.728192	11.697789
A_23_P103951	11.994837	11.890279	11.376676	12.200986	10.690226	12.368083	10.234974	11.623359	11.9383135	12.698392	12.019934	11.346048	14.786525	11.257223	10.810793	12.100517	11.744803	12.671279	12.507826	13.186391	13.325993	12.302826	12.315717	12.402769	12.544527	13.058555	12.9066305	12.010089	12.63343	12.773513	12.823049	14.18897	13.172621	12.886889	12.454831	12.106218
A_23_P103968	11.471002	11.8920145	12.010641	10.901741	11.665465	11.107315	11.435289	11.8303385	12.095294	11.972117	11.618276	11.546774	10.578109	11.402383	11.159437	11.434476	11.410238	11.2448635	11.324978	11.77831	11.732022	11.992358	12.227425	11.812815	11.873842	11.872549	11.697396	11.531475	11.955832	11.595923	11.859346	11.373796	11.825672	11.984942	11.718511	11.864556
A_23_P103971	10.311176	12.249041	11.83084	8.126891	9.08	9.431648	10.545821	9.743181	6.6549234	8.677232	6.4632773	8.958557	4.906706	11.297702	8.903214	7.026241	9.491145	7.023584	7.6699424	8.702917	9.121445	8.467917	8.732175	6.9503255	8.430653	8.771263	8.797384	8.400874	8.88358	8.544666	8.549517	8.275342	8.303833	8.77857	5.5136194	8.150254
A_23_P103981	14.847562	13.892887	13.152654	14.030883	14.57827	14.846734	14.742596	14.4742775	14.338858	11.983453	13.130008	13.574868	16.17127	14.112806	13.368365	14.623978	15.267784	14.845597	12.92402	13.360371	13.738348	13.2785015	13.902512	13.370066	12.973313	13.4027195	13.814598	13.164752	12.901693	13.176191	13.163572	14.86469	13.952354	13.810428	14.057239	13.032727
A_23_P103996	10.278561	9.676451	10.972356	10.579089	10.344269	10.516076	11.064865	9.70952	10.843832	10.722951	10.540328	10.489083	12.107415	10.268372	11.207322	11.16664	9.789963	10.53957	10.255414	11.019343	10.948141	10.286664	10.626405	10.339847	10.102544	10.918265	10.828483	10.565552	10.627358	10.833011	10.705572	10.302936	10.837067	10.830506	10.014399	10.8342085
A_23_P10401	7.0348954	5.9181094	7.4064317	5.864339	5.4853454	6.1575384	9.268013	7.391479	8.294466	8.359089	5.5639725	7.4811015	6.992248	6.4030094	7.7461715	9.219076	8.056257	6.6342177	5.9622355	6.2885146	6.2733135	6.569602	6.960651	6.135862	6.194034	11.699149	6.4786444	6.1164002	6.2619605	6.156014	6.496036	6.858792	6.066896	6.218671	5.7443423	6.4627404
A_23_P104012	4.467109	5.173215	6.044663	5.7273536	5.125358	5.5899863	5.6668377	5.5004716	5.4969583	5.792153	5.8637013	6.236422	7.08423	6.4170566	6.3808875	5.4646144	5.238757	5.9153037	5.4178405	5.9611073	5.950566	5.013158	5.4205832	6.0372295	6.8192806	4.200499	5.419378	5.702961	6.3366504	5.3948746	5.5296593	5.741746	5.801847	5.520294	4.7166605	5.2697396
A_23_P104022	12.490031	13.143515	12.053386	12.9685755	12.342403	12.374486	14.395264	12.782732	12.15338	12.0675335	13.176191	13.179254	12.357568	12.7756605	13.124764	12.835978	12.194831	12.669932	12.351722	12.656666	12.392117	12.24418	12.043649	12.407032	12.189414	12.722977	12.270878	12.241603	12.331856	12.321475	12.465369	12.2038	12.279535	12.000595	12.955553	12.36573
A_23_P104025	11.217604	11.982274	10.5622425	11.721172	10.976272	10.907907	12.785522	11.482999	10.936552	10.745967	11.973969	11.882994	10.929908	11.641555	11.816977	11.127591	10.990866	11.388137	11.110146	11.188574	11.026913	10.865925	10.95556	11.165849	10.936101	11.114609	10.9656925	11.165313	11.166373	11.03157	11.322898	10.974085	11.110642	10.719146	11.631172	11.00863
A_23_P104046	11.341336	11.817276	10.951504	11.106313	10.5118885	8.986357	11.646099	10.383885	10.560911	10.2751875	10.042549	11.11683	9.58881	10.940184	10.7816725	10.963345	10.947668	10.782148	10.402848	10.460774	10.343257	11.230068	9.859329	11.209073	11.4214325	9.683592	10.566711	10.693015	11.013742	10.371712	10.496812	10.267911	10.517056	10.971939	9.536469	9.820439
A_23_P104054	13.245662	12.930584	12.801626	13.592897	12.939091	13.293242	14.285997	13.529824	12.856786	13.32353	13.601116	13.448077	13.007867	13.264966	12.947914	13.074974	14.417197	13.308116	13.291495	13.06925	13.204418	12.970401	13.098415	12.725491	12.914041	12.745144	13.166804	13.352263	13.08016	13.20161	13.214019	13.502977	13.163572	13.157415	12.818435	13.063946
A_23_P104065	11.016416	11.411543	11.657029	11.102808	10.958072	10.81516	10.33577	10.999545	11.534716	11.721048	11.063913	11.250753	10.128735	10.678255	10.836252	11.567721	10.674198	11.04689	10.26061	10.683586	10.639517	10.41767	10.515464	10.865045	10.651494	11.147845	10.7530775	10.656978	10.439836	10.6307955	10.51217	10.241561	10.712058	10.745095	11.428148	10.689238
A_23_P104073	7.9693975	8.362895	10.470689	8.645112	8.827996	9.191693	8.11781	9.283925	11.090717	8.685618	8.362366	8.765952	7.389597	8.864737	11.151027	12.058504	9.233429	9.027977	8.948341	8.451676	8.167711	8.0787325	9.079735	9.600016	8.521264	7.671853	8.1743145	8.906147	8.209444	8.096004	8.326868	9.89838	9.300476	8.573612	7.918246	9.106906
A_23_P104086	9.223734	9.23946	8.90781	9.081637	9.780321	8.7883625	8.705849	8.905948	8.902291	9.931439	9.07732	8.757059	8.597556	8.758365	9.259605	8.564986	8.85969	8.337818	9.1749	8.908321	8.97971	9.318286	9.890419	8.945092	9.191198	9.194413	8.920308	9.09689	8.995796	8.975151	9.1537895	9.126062	9.031708	9.562531	9.246901	9.195724
A_23_P104098	8.709038	8.185111	7.1576934	8.252221	7.0820456	7.0188093	7.149546	7.6934786	7.9538784	8.116006	8.6181345	6.6507344	7.810166	6.8274784	6.775106	7.196136	7.4182534	6.8663473	7.1927743	7.0064025	6.871002	7.9105964	8.216507	7.801544	6.938492	6.980552	6.8192806	6.869929	7.016567	7.181244	7.139182	7.245151	6.7595716	7.1630845	7.5848465	7.3648076
A_23_P104109	10.335142	10.953615	9.926903	10.398274	9.74087	10.196764	11.169465	10.337076	10.388351	9.917233	9.940794	10.578109	11.189135	10.282348	10.023805	10.256943	10.520089	10.601637	9.948683	9.93121	9.80448	10.247262	9.930759	9.936312	9.9356785	10.529648	10.131812	10.324201	9.94675	10.085502	10.026499	10.853879	10.106366	9.802363	9.982733	9.808126
A_23_P104116	15.598549	16.155083	15.641863	15.819044	15.206458	15.442374	15.6955805	15.7770815	15.684637	15.100994	15.874725	16.105608	16.117506	15.5951805	15.405003	15.842912	15.523494	15.568876	15.384028	15.456373	15.210223	15.450846	15.158013	15.833321	15.6863	14.670333	15.507072	15.679391	15.35818	15.515518	15.491764	15.74598	15.567386	15.284738	15.766812	15.257003
A_23_P104138	9.080789	9.682769	8.774864	8.904964	9.334308	7.686413	9.489088	9.016541	8.458054	10.06172	9.843106	9.262782	8.303833	8.965639	9.464191	8.032537	9.209566	8.357843	9.034362	8.922649	8.709564	9.040717	8.831753	8.603576	8.887209	8.45366	9.015617	9.010481	9.182293	9.260043	8.982157	8.234749	8.978736	8.746319	9.619922	9.086866
A_23_P104146	10.875565	10.820454	11.057343	10.779775	11.1197195	10.777679	11.804172	10.789909	11.127065	11.186854	10.817189	11.060505	10.733043	11.180848	10.92091	10.936313	11.279503	10.784954	11.072946	10.973065	10.945793	11.048459	11.107051	10.976272	11.157018	11.191022	10.956799	10.943292	10.874246	11.076066	10.841023	10.968294	10.866411	10.883063	11.067453	11.003893
A_23_P104151	11.917859	12.436643	11.774866	12.019384	11.349916	11.080739	11.442542	11.62938	11.66148	11.866351	11.790577	11.8920145	10.969823	11.754282	11.525058	11.21646	11.598581	11.311883	11.562974	11.260336	11.31168	10.747141	10.653991	11.274148	11.313806	10.311367	11.458551	11.304652	11.279904	11.473182	11.553846	10.852353	11.323959	11.369793	11.594231	11.168749
A_23_P104188	10.707336	11.375677	10.519398	10.847971	12.798079	11.06882	12.910397	9.510661	10.230937	11.40161	12.973313	10.210471	6.846379	9.789511	10.553495	12.414942	12.830201	11.642528	11.243092	11.563756	12.193417	10.970809	13.408525	9.318286	9.861816	11.909699	11.273685	11.77831	10.624494	10.101918	10.393445	12.788124	11.671817	12.546262	10.318489	11.577041
A_23_P104193	12.574826	12.341732	12.499633	12.616912	12.558205	13.202571	13.226596	12.560153	13.358264	13.759791	12.795851	12.939091	12.807938	12.199821	12.451381	13.853575	13.202092	12.917535	11.9566145	12.198333	12.047319	12.408592	12.009159	12.051532	11.996646	13.198712	12.791192	12.556863	12.202905	12.238459	12.858037	12.9893675	12.463642	12.455084	11.77831	11.447494
A_23_P104199	10.941694	10.694696	11.282309	10.695415	11.391275	11.981143	11.959171	11.107613	12.004697	12.398711	11.363399	11.718187	11.492277	10.95611	11.02254	12.6640215	11.8099575	11.637608	10.300875	10.920252	10.699749	11.142282	10.648891	10.969062	10.791461	11.824464	11.194654	11.06531	10.784719	10.785668	11.328693	11.637953	11.1378355	11.10133	10.269493	9.977413
A_23_P104201	13.547478	13.512681	13.605272	13.225903	13.365601	13.734408	13.576799	13.201078	13.48556	13.288939	13.171723	13.518948	14.134533	13.437189	13.197026	13.701518	13.119177	13.576184	13.112182	13.426811	13.147097	13.364435	12.845824	13.702649	13.463759	13.553652	13.383809	13.258557	13.234724	13.469722	13.224781	13.312577	13.334571	13.279011	13.341408	13.225535
A_23_P104224	4.573356	3.87742	3.6424499	4.4288025	3.9379263	4.9607196	2.9720051	3.5530543	3.4180834	3.2110794	4.880943	3.1910064	4.9988084	4.2254143	2.7987936	4.246017	3.5263233	4.4872103	3.1092937	3.1069086	4.2165465	8.068672	3.1710258	3.3638055	3.9335563	3.4404979	3.1755672	2.91348	3.2598264	4.001286	2.7846978	3.4510665	3.972102	3.2802954	4.8908086	4.9389677
A_23_P104237	5.1464195	3.3379946	5.5193124	4.2035904	4.7194004	2.706986	3.8456419	4.864959	5.056657	4.1428647	4.5497603	5.380429	3.4981174	5.0954103	4.890423	5.4915805	4.8654513	5.0116854	5.0741644	5.317841	4.6620193	3.684931	4.7950134	5.1689963	5.2921944	4.3951144	5.1514363	5.5437193	4.642268	5.363784	4.6941814	5.0785284	5.171113	4.632918	4.389298	4.775035
A_23_P104252	12.331856	9.644824	11.166071	10.028967	11.939432	10.386582	9.403907	11.498978	11.523643	9.019704	10.558962	12.16518	6.3040876	11.863689	10.576567	11.748254	10.192334	10.508311	12.15338	12.073477	12.226213	11.978862	12.129698	11.874156	12.960276	12.276392	13.032727	12.236467	12.489733	12.147157	12.796644	13.041721	12.101084	11.771138	10.879729	12.112369
A_23_P104275	2.7286189	2.8340814	4.37435	2.7027173	2.6757193	2.8418088	2.6975462	2.7053497	2.7819233	2.8167322	2.7195816	2.7430031	2.6925223	2.7464788	2.7200892	2.7080743	2.7052	2.7744598	2.8055174	2.7051072	2.711571	2.6922092	2.7240384	2.68701	2.7175102	2.7146122	2.7037623	2.6649616	2.7922137	2.6853642	2.6926408	2.659599	2.770193	2.6627371	2.8570087	2.6837807
A_23_P104282	9.1199665	9.168546	8.648707	9.143824	8.454731	9.125861	8.763127	8.959495	8.623695	8.517165	8.486009	9.483357	9.571299	9.421227	8.725099	8.645992	8.70989	8.864737	9.103886	8.967775	8.7853365	9.177376	8.362131	9.6841755	9.487044	8.533032	9.031466	9.393403	8.924358	9.15667	9.163755	9.088959	9.209381	8.882426	9.0278635	8.655828
A_23_P104295	9.967096	10.068366	10.497925	9.609688	10.64351	11.927477	10.905333	9.745127	9.701121	10.147043	9.302259	10.052235	9.192851	10.391739	10.161703	10.032289	9.848503	9.670396	9.927658	9.972224	10.237415	10.654762	11.293613	10.661309	10.616544	11.396548	9.779701	10.220318	10.043398	9.796716	9.915723	10.5118885	10.421041	10.400097	10.341638	10.72563
A_23_P1043	10.034605	12.049167	12.4050045	9.408155	12.061049	11.347366	12.937837	11.428889	12.325511	9.24764	10.355714	11.836093	8.785583	9.166356	12.498885	13.153364	11.072946	11.574415	10.610892	11.159657	11.362447	11.829654	11.851569	9.961959	9.993026	10.17268	11.30834	11.343717	10.87248	10.583994	10.752296	11.130002	11.135689	11.585022	11.634975	10.998169
A_23_P104318	12.604141	12.4605	14.993384	14.312319	15.288064	14.120293	15.473639	13.352263	13.9859295	14.433141	12.878428	14.159778	15.245606	14.071713	14.985721	15.085885	13.996898	13.960074	13.770136	14.1223755	13.750763	14.060809	14.689061	14.146173	14.799361	13.292524	13.757908	13.852348	13.673157	13.842785	13.443941	13.085584	13.964992	14.313098	12.810695	14.278934
A_23_P104323	12.272842	12.949583	12.591012	12.584298	12.236785	12.130302	12.400286	12.44308	13.199151	12.440148	11.969235	12.876875	11.236686	12.487547	12.107693	12.533695	12.319543	12.137428	12.487817	12.726431	12.381706	12.6640215	12.848683	12.127653	12.428873	12.335866	12.434143	12.62873	12.826103	12.627457	12.212437	12.075871	12.695484	12.418862	12.562576	12.445664
A_23_P104335	2.6629653	2.7551947	2.6520426	2.674132	2.635205	2.8931723	3.691891	2.6825857	2.7078052	2.7198164	2.6603196	2.7367077	2.7454202	2.726444	2.6721525	2.6975462	3.086362	2.7720528	2.7262616	3.077955	2.6526186	2.7132018	3.0025709	4.8596387	2.739992	2.6990933	2.6494045	2.6607969	2.619724	2.8899026	3.0153408	3.0326693	2.6874614	3.0309973	2.6704483	2.6324918
A_23_P104346	11.293387	10.791296	10.919014	11.591599	10.846295	11.089056	10.715537	11.232999	10.813228	10.181085	10.566471	10.94463	11.929524	11.14913	10.194928	10.261517	10.784503	11.341527	12.069654	11.614893	11.677791	12.339172	11.94565	12.015096	12.3996725	11.525277	12.015387	11.632169	12.146825	12.158334	11.6521225	11.580269	11.745776	11.610564	11.73994	11.615688
A_23_P104351	13.033202	12.509927	12.936366	12.848683	13.225302	13.236098	13.38109	12.881097	13.097489	13.251975	12.86539	13.178587	13.711896	13.101471	13.119177	13.570455	13.179754	12.888529	12.907367	12.876483	12.957889	12.967077	12.872434	12.917867	12.845398	13.191605	13.090809	13.004243	12.890823	12.955553	13.118015	12.696602	12.970822	12.858793	12.747701	12.652262
A_23_P104362	14.356737	14.756998	14.957611	14.543347	15.129695	14.452618	14.733365	14.284222	14.591693	14.7737465	14.256115	14.684633	13.242041	14.449262	14.31672	14.728335	14.650014	14.804356	14.210248	14.224646	14.344765	14.7059555	14.574955	14.238011	14.330555	15.333642	14.424721	14.380726	14.355924	14.354199	14.433855	14.850113	14.396089	14.521464	14.663113	14.574955
A_23_P104372	13.802234	13.809879	13.647258	13.753775	13.498013	13.220041	14.278238	13.403122	13.722713	13.981672	13.493817	13.97985	12.766867	13.457583	14.045722	13.966151	13.601116	13.46189	13.480805	13.570455	13.375558	13.223879	12.961046	14.060809	13.740343	12.551401	13.646875	13.484539	13.506705	13.783174	13.287135	12.965906	13.331951	13.369358	14.164629	13.473825
A_23_P104387	14.177581	13.677757	13.994983	14.050544	13.616454	14.379862	14.066349	13.802611	13.98717	13.75722	13.76273	14.323922	14.289928	14.236492	14.12094	14.282045	13.9905615	14.069536	13.906682	14.202864	14.158489	13.768908	13.731233	14.083919	13.935785	14.922451	14.189439	14.030261	14.033776	14.168811	14.154151	13.622886	14.129464	14.054228	14.153202	14.084771
A_23_P104413	15.831517	15.531077	14.88234	15.424145	14.547242	15.286389	14.608503	15.601284	15.360877	15.155267	15.156561	14.485083	14.37021	14.902907	14.914329	14.461236	15.443513	15.99248	15.688551	15.223542	15.310224	14.827465	15.7043915	15.12316	15.007759	15.40662	15.616656	15.6370125	15.768593	15.609952	15.708931	15.831517	15.5951805	15.698569	15.07246	15.682902
A_23_P10442	10.800105	11.690611	10.33577	11.180848	12.059833	11.357762	10.839185	11.40605	10.920252	13.127588	11.013976	11.012423	11.394985	11.392624	11.800163	11.640207	11.009857	10.740984	10.141677	10.612566	10.907907	10.830772	11.4874	10.163279	10.238899	14.063452	10.571406	10.566255	10.499413	10.299956	10.981992	11.744998	10.387799	10.769503	9.927904	11.06772
A_23_P104438	3.9057024	6.780294	4.6920853	4.0221786	4.0196276	6.0108175	3.434116	6.9037123	8.165242	6.059355	5.4149585	2.7575912	4.833459	3.6712255	6.099725	7.415899	3.9347765	5.3527074	4.357872	4.4717054	5.196974	2.6312103	5.635985	5.7365117	3.8936145	13.255904	4.1884255	3.0291176	4.333849	3.6313467	5.3162394	5.5059347	4.3963857	4.538238	3.871697	3.4597437
A_23_P104445	9.494334	8.261878	7.650874	9.10032	7.9354854	8.348539	9.232132	8.536939	7.591859	6.147655	8.024239	8.778307	13.362995	8.933437	7.0935	8.422639	8.143095	8.134406	9.149227	9.112926	8.785895	9.622209	8.596428	10.210471	9.78973	7.68286	9.769413	9.166605	9.167621	10.0566	9.492667	9.620634	9.648459	9.175844	10.182504	9.104661
A_23_P104451	13.512087	13.796519	13.589638	13.397697	13.684001	13.615903	13.903746	13.410034	13.391944	13.848177	13.229676	13.617336	13.437189	13.691307	13.614843	13.554666	13.441339	13.305722	13.696758	13.647258	13.560489	13.7897415	13.555964	13.643729	13.737705	13.354864	13.692247	13.566669	13.5742855	13.753775	13.664964	13.137408	13.594789	13.535949	13.806047	13.567018
A_23_P104464	14.117022	15.035352	15.1353035	14.238588	13.513267	13.950081	14.184771	14.27738	14.493847	13.152168	13.516448	15.209194	15.882136	14.534253	13.859193	13.116459	14.680502	14.141375	14.288431	14.977665	14.808029	14.826356	14.863723	14.281303	14.906671	12.998274	15.030742	14.544246	14.629841	14.912248	14.814162	14.473452	14.583499	14.71055	14.760189	14.807028
A_23_P104471	6.9859195	6.508027	7.7910094	6.1348286	8.336727	7.439468	6.6686044	6.183362	6.1068664	4.916993	5.407002	5.076334	7.426488	6.6686044	7.050502	6.3652396	5.1178017	7.4218044	5.0453205	7.465887	5.3455777	4.6605325	5.3233094	5.090308	4.6761484	16.448887	4.379578	4.781498	4.5285316	5.0396214	5.1287317	4.903956	5.4178405	5.3477306	5.793249	5.25297
A_23_P104484	4.3799987	5.7736073	7.6299357	5.9729266	5.5142813	4.3015637	8.205027	5.365396	6.638046	6.645457	4.5753055	6.592947	5.073108	5.6169615	6.638046	5.410344	5.431922	5.1238027	3.358475	3.735959	4.2951818	5.6222835	3.855788	3.8518898	5.4140043	3.9730124	3.4096315	5.8581123	4.6408715	3.73265	4.3123393	2.8715887	3.9076488	5.185168	3.834439	4.2668986
A_23_P104493	12.26086	12.528582	13.16718	10.636621	12.171166	12.5920315	13.299393	12.074986	11.489662	11.6064625	9.080993	10.981387	11.646906	12.360987	9.843731	11.803048	14.519801	9.7703	9.8220415	10.585238	9.977182	10.86278	10.292358	10.839185	10.608886	10.129782	9.952064	10.220975	10.298277	10.092952	10.555435	10.307327	10.93967	10.5226965	8.406795	10.289406
A_23_P104509	8.428704	8.023174	8.237634	8.400874	7.6433077	8.758618	7.423109	7.9124856	7.7196355	7.7105427	7.7880263	7.400507	8.067707	7.37038	7.0549316	7.4865937	7.7042904	8.076284	7.7266006	7.498422	7.6737185	7.495206	7.8641505	7.925874	7.6236076	7.559346	7.513783	7.502827	7.6899376	8.076284	8.180118	7.475328	8.105604	8.13606	8.042632	8.029671
A_23_P104522	5.6284466	8.4750185	5.56913	6.643555	5.1569133	7.139419	5.695246	5.5029573	8.295647	4.2274556	7.1267543	6.327306	2.6113343	6.823644	3.6898634	9.544226	4.5277686	7.3798914	6.7355533	7.64259	7.8358483	6.986507	7.649934	5.7614236	6.79376	7.471674	7.540942	7.604901	6.5708995	6.865782	7.042941	7.3186893	7.8122253	8.29726	5.4178405	7.3246937
A_23_P104555	6.787552	7.067928	7.3202534	7.1057262	7.0258975	6.53882	6.2708006	6.799117	6.77995	7.166306	7.001066	6.564058	6.8676324	7.213554	7.081818	6.9138455	6.7659745	6.764824	7.148711	6.727706	6.6342177	7.454194	6.874408	7.523985	6.549294	14.176185	6.8756294	7.320508	6.9205112	6.9701195	6.954948	6.9526777	7.108055	6.8934236	7.0514627	6.854264
A_23_P104563	8.118072	9.174212	9.880107	8.748872	8.388433	9.152336	8.350443	8.657682	8.79459	8.882426	9.548359	8.774067	9.330023	8.7093	11.040408	8.97572	8.399757	9.099147	7.954854	8.171961	8.277507	9.150736	9.050087	9.625258	9.172311	8.924693	8.2512045	8.647364	8.286829	8.05363	8.4607725	9.084	9.026579	8.758618	9.467474	8.591541
A_23_P104579	11.751728	11.110876	11.754784	11.646387	11.392161	12.197173	11.221673	11.613302	11.208498	10.316178	11.507325	11.568248	10.530566	12.129698	10.648891	10.756113	11.335094	11.86317	11.640207	11.594777	11.615688	12.337256	12.406471	12.770589	12.215396	10.9670315	11.425309	11.801297	11.672698	11.953976	11.647847	11.428425	12.421752	12.188788	12.649343	12.231152
A_23_P10458	4.772335	4.3334	5.083694	4.99133	4.3791065	7.503637	4.3426533	5.932768	4.7390995	5.194898	5.5726123	4.6890783	5.119856	4.8631105	4.867546	4.670511	4.7821527	4.712877	5.2904377	4.7342353	5.5136194	5.090308	5.483594	5.002724	5.5972195	4.766324	5.1398177	4.89764	5.080758	5.227726	5.7750344	4.5024796	5.5989714	5.285751	5.1039705	5.3258348
A_23_P104583	11.096993	10.818223	11.493164	10.488444	11.330079	10.832291	11.451029	10.680568	10.687567	10.024216	10.571887	10.980213	10.883963	11.400866	10.453036	10.702146	10.519105	10.881096	10.996016	11.259241	11.299447	11.371705	11.745258	11.559269	11.430749	10.528187	11.01039	10.916935	11.013976	10.895803	10.925382	10.751616	11.398719	11.305468	11.489019	11.747854
A_23_P104594	7.4563475	6.39437	6.204226	7.4584703	6.408059	7.2950287	5.7484784	7.4319935	6.957492	7.511573	6.8823256	6.2557116	8.200564	6.287313	5.441642	6.956254	6.988846	7.203369	8.176646	6.8079195	6.6983314	7.243682	7.474703	7.4529963	8.994204	8.565528	7.797472	8.085245	8.861519	7.4611897	7.3484635	8.105829	7.3825607	7.518057	6.2441263	6.9122524
A_23_P104607	13.349128	13.645814	14.030883	13.126805	13.632609	13.166804	14.1736765	13.057738	13.937099	13.642091	13.279878	14.156993	12.804822	13.776094	14.231792	13.856972	13.501747	13.649089	12.988079	13.488965	13.315856	13.490896	13.460471	13.805495	13.589218	13.964992	12.918355	13.346694	13.343149	12.976081	13.302465	13.292006	13.658068	13.407025	13.553652	13.218171
A_23_P104617	10.344757	9.3081875	9.45207	9.798896	10.587464	10.815694	12.0448885	10.785441	10.301056	10.799869	10.074842	9.3073225	9.347997	8.828518	9.230917	10.533488	12.6640215	10.077884	10.276799	9.811616	10.157343	10.658805	11.076294	10.226456	10.556435	9.63421	10.263736	10.284447	10.537835	10.798906	10.842056	10.395414	10.51038	10.714516	9.989725	10.7176695
A_23_P104624	12.085627	11.694853	12.17767	11.354065	11.502435	10.720279	12.295662	12.385822	13.220041	11.196468	11.006158	12.356346	12.673433	11.916929	11.439432	11.644505	11.363674	11.958053	12.010089	12.265534	12.152346	12.266908	12.146825	12.339428	12.163625	14.146915	12.564906	12.022198	12.064765	12.496198	12.163272	14.314435	12.144394	11.8349495	12.8600235	12.37736
A_23_P10463	15.95979	16.403765	16.406647	16.268024	16.39178	15.860832	16.429348	16.161812	15.924583	15.792789	16.234114	16.217775	14.830565	16.161812	16.38933	15.774656	16.756899	16.211216	15.723338	15.647309	15.277465	15.70731	15.384028	15.684637	15.768593	16.41769	15.7770815	15.420939	15.638352	15.74598	15.71412	15.161874	15.48401	15.3459215	16.143946	15.375453
A_23_P104641	13.4757595	13.218976	13.486764	13.180305	12.905484	13.4193125	13.28159	13.357435	13.2785015	13.495853	13.577231	13.195824	11.939976	13.525985	12.773867	13.121508	13.303357	13.236098	13.811167	13.60274	13.6453085	13.979234	14.473452	13.691773	13.921604	13.72794	13.459463	13.554193	13.800562	13.747811	13.658068	13.377444	13.87357	14.078161	13.595242	13.881138
A_23_P104651	12.630105	13.133005	12.994221	13.26353	12.0728445	12.863221	13.133934	12.307294	12.689242	13.377444	13.46189	12.929487	10.885189	12.612078	13.344077	13.651195	12.929487	12.52458	11.785276	11.839069	10.894867	11.927477	10.682875	13.54513	13.051889	8.268262	12.174975	11.662057	11.664105	12.37028	11.417869	10.348154	11.506744	11.342396	13.740922	11.312957
A_23_P104676	13.677757	13.859813	13.654209	13.516448	13.810428	13.888243	13.562345	13.951023	13.626307	13.45304	13.77657	13.894304	13.746189	13.872083	13.811712	13.181251	13.45304	13.546175	13.777533	13.935785	13.761569	14.131199	13.818079	14.121688	14.066349	13.173244	14.007159	13.868707	14.020679	14.216267	13.945518	13.30396	14.052329	14.031501	13.733033	14.0984335
A_23_P104689	11.485384	11.352691	11.100801	11.349916	11.200639	11.228336	11.123849	11.400678	11.2606	11.200349	11.328093	11.352971	13.243788	12.0175	11.525762	11.44202	11.266816	11.237504	11.200639	11.2192	11.303558	11.210844	11.645623	11.511476	11.445615	10.748384	11.242274	11.363922	11.312138	11.349916	10.865654	12.182493	11.623856	11.525497	11.081226	11.63597
A_23_P104692	10.944095	10.068524	11.02984	10.641158	10.874945	11.054438	11.394985	11.284166	10.973847	12.199265	11.831148	10.829731	11.221938	11.297431	12.397503	11.482692	11.340764	10.469877	10.629045	10.633334	10.879942	11.073438	11.168749	10.302936	10.216234	11.993979	10.860806	10.879069	10.816133	10.656228	10.060331	11.191467	10.57925	10.415855	11.474019	10.633894
A_23_P104705	7.819717	7.45949	7.8082848	7.387283	7.6470265	6.401607	7.275511	7.225118	7.8859167	7.6414	7.8695273	6.6877737	6.039316	7.715093	7.458721	7.0603867	9.064248	7.235141	7.246461	6.733208	7.139182	7.0796895	8.095827	7.4080334	7.6599245	10.103856	6.568714	6.991464	6.9136047	7.076811	6.948432	6.885706	7.531978	7.1571937	7.938204	7.404554
A_23_P104734	12.866872	12.754996	12.937837	12.815674	12.635644	13.247876	13.58396	12.546262	12.967443	12.307294	12.673086	12.973804	12.6105995	13.041721	12.166425	12.303474	13.044075	12.983405	12.668225	12.818435	12.409321	12.628984	12.175585	12.781485	12.564906	12.504668	12.850891	12.544147	12.512329	12.594574	12.568726	12.752731	13.067972	12.84957	13.339998	12.498885
A_23_P104741	10.192334	8.767119	9.8567095	9.157653	7.565973	11.536382	10.726772	10.490572	7.840913	7.241968	9.11123	10.635425	7.7485204	8.3478365	8.235215	7.417293	8.77857	10.412345	10.978776	10.146431	9.631287	11.526451	10.88881	10.605961	11.104847	9.382267	10.382151	10.944383	11.217859	11.006158	10.486907	10.310477	10.312567	10.576307	7.5513787	10.553078
A_23_P104762	9.5764265	10.2295	10.4043455	9.300251	10.271325	10.689906	11.666286	9.613457	10.885189	9.5860815	8.476209	9.940334	6.84957	9.281523	9.676639	11.40161	10.067534	8.641188	9.182506	9.495122	9.267302	9.958664	10.150353	9.443333	9.497644	11.304938	9.663872	9.910459	9.292181	9.165355	9.598578	11.200111	9.87841	9.566233	8.203549	9.721202
A_23_P104798	11.886491	10.071344	9.959568	11.3894	10.626842	10.876172	12.108223	11.647569	11.902497	9.263307	10.759901	12.845398	12.236785	12.022572	10.108297	12.017772	11.936863	12.155483	11.853837	11.948199	11.594231	11.460717	10.500677	12.099022	12.416158	9.673386	12.06205	11.86486	12.004504	11.462653	12.023639	9.581002	11.40735	11.491322	10.18792	11.191216
A_23_P104804	9.353088	9.214953	9.305532	8.839599	8.815767	7.91922	8.03412	9.195491	8.263126	8.067187	8.855139	9.083156	8.847646	8.441266	8.729833	8.27429	8.589125	9.101846	9.403907	9.406708	9.199889	10.898018	10.994138	9.246712	9.363858	14.049994	10.603969	9.333316	10.691383	9.822722	9.802478	9.1799345	10.038037	10.662427	9.247393	9.759246
A_23_P104819	5.9997354	5.3415003	5.062226	5.6733756	5.285181	6.0739594	4.439854	4.7982025	4.5068913	4.3352885	5.6386595	4.5674043	5.5827346	4.366189	3.9190729	4.568256	4.678282	5.0551176	5.0878215	4.1615295	4.9096937	4.5937138	4.179905	4.577837	5.060715	4.3650584	4.484732	4.560593	5.2558923	5.2584915	5.0442753	4.6231947	5.1121826	5.2806787	5.590866	5.178642
A_23_P104845	5.4011836	4.81439	4.8217716	4.7799163	5.503344	5.6591167	4.8937626	3.9548087	2.8120456	2.7394896	4.116115	2.8798833	5.3168287	3.8681777	3.5729437	4.324247	4.92481	4.267415	4.077123	3.0528483	3.4311388	2.77657	2.6438515	2.698912	3.9500077	4.2569666	3.0163498	3.3433485	3.498666	3.6202042	3.2579195	3.38755	3.6125283	3.429154	3.8276086	3.875109
A_23_P104853	5.450435	4.5690374	5.6133766	5.403955	5.3369074	5.5592537	5.6560874	5.3226357	5.155821	5.5510397	5.141538	6.3684044	4.876718	5.355727	4.841847	5.329083	5.271197	5.6437325	5.521358	5.084519	5.4444222	4.302035	5.93817	4.462375	5.4839396	6.3119955	4.83308	5.010331	8.14783	4.847333	5.277514	6.9279203	5.224919	4.9796715	5.5126038	4.9828715
A_23_P104865	6.757746	5.8251376	4.242656	5.167719	4.3472834	4.9812946	3.6215916	4.604847	4.792669	4.60126	5.1039705	4.0676627	4.8559766	3.831471	4.432374	3.741546	4.205637	4.000871	4.336261	4.2748575	4.4319053	4.2965593	4.3067822	4.440942	4.7003217	4.3178787	3.5927007	3.8388398	4.2025356	4.5359383	4.3740125	4.1047964	4.5187855	4.6527095	4.4118915	4.1516223
A_23_P104876	9.686853	10.955298	10.145989	9.451052	9.950396	9.943129	11.163899	9.779051	10.212677	9.704074	11.428148	10.859827	8.859188	10.285709	9.109588	10.127306	9.761827	9.396696	11.275906	11.730064	12.546262	11.487161	13.08016	9.952478	10.437708	11.189684	11.901481	11.851569	10.818529	10.873249	11.26234	10.149647	11.891698	12.821033	11.206782	11.71962
A_23_P10488	8.117277	8.981292	9.482754	8.78258	8.985131	7.588084	10.7967825	6.88087	8.228498	8.822283	10.235368	8.69694	5.6867733	7.8665376	8.318363	10.64217	8.342937	8.653429	8.236047	8.870109	9.611604	8.183619	9.033125	6.7223954	7.472135	10.257215	9.123167	8.351544	8.650761	8.594425	8.654248	9.534631	8.544666	9.039739	8.174762	9.474809
A_23_P104881	7.2625904	7.8584876	8.026219	8.103066	7.905435	8.688998	6.9478865	8.368275	9.360842	8.301144	8.296198	7.785325	7.9288387	7.502541	7.359717	9.410833	8.207973	8.086184	8.15048	8.256621	8.564065	9.014945	9.551475	8.847646	8.920733	9.85723	7.9750285	8.122279	8.074926	7.893832	8.897277	9.150963	8.492852	8.32296	7.705841	8.60151
A_23_P104892	15.742266	15.702415	15.807692	15.788141	15.534892	15.620935	16.231766	15.584423	15.887872	15.765306	15.547627	16.175406	15.286389	15.887872	15.772905	16.1393	16.052267	15.669893	15.48401	15.710594	15.601284	15.734302	15.581345	15.89211	15.839646	15.403988	15.871589	15.880645	15.721425	15.821753	15.87654	15.550559	15.82398	15.757972	15.736025	15.576411
A_23_P104942	12.960699	12.814065	13.001978	12.792019	12.626642	12.815204	13.277505	12.844604	12.891245	13.091638	13.132005	12.909752	12.020715	13.033985	12.914041	13.051889	13.300268	13.319857	12.611393	12.680843	12.640798	12.68279	12.498444	12.511277	12.570867	12.36209	12.829412	12.607009	12.677598	12.604479	12.949583	12.636375	12.716633	12.530509	12.744843	12.6657095
A_23_P10497	11.440847	10.934792	11.481026	11.242804	11.640422	11.324978	11.560138	11.578384	11.262055	12.220212	11.105103	11.435011	11.703336	12.07136	11.9030285	11.525277	11.42621	11.645623	11.489662	11.409731	11.359819	11.502435	11.476845	11.203945	11.362793	11.525497	11.597074	11.388927	11.4686365	11.456028	11.366049	11.561071	11.376202	11.3388605	11.544003	11.526348
A_23_P104972	4.5285316	5.180519	4.1840405	5.114783	3.8706048	4.5476346	5.0319266	4.0230646	4.8382735	3.2625005	5.1895704	4.1281953	5.8679953	3.3063402	3.342113	5.905726	4.7356987	4.4494047	4.213239	4.402805	4.982195	3.0949185	3.7487907	4.3037157	5.2626667	4.359555	3.4252322	4.106906	4.1202865	5.418758	4.9240365	3.9524622	5.1912723	5.1365027	4.583053	4.1698866
A_23_P104996	7.7177815	6.79049	7.3227477	8.283003	8.064002	7.895834	8.18249	8.045351	8.586187	7.2913885	6.957492	7.888503	12.042893	8.040497	7.3949533	8.2019825	9.158493	8.444214	8.000312	7.9743567	7.5441933	8.115386	7.824928	9.760045	8.349257	7.9522924	7.652623	7.35743	7.48567	7.2688146	7.751123	8.176898	8.350715	7.4208136	6.776073	7.42456
A_23_P10500	5.4140043	4.2613473	5.9313207	5.6894407	6.432716	5.3635025	6.6365833	5.6978927	8.554052	8.332188	5.5177946	6.1645603	6.2784243	7.6236076	6.547358	6.2283373	6.4243174	5.6573524	5.726356	5.3477306	5.8256373	5.666174	6.396978	5.8268566	6.446368	7.2011175	5.37626	5.769452	6.1398644	5.9225826	5.7290864	5.9911537	6.0196066	5.779846	6.111292	5.7022963
A_23_P105002	10.037419	9.962645	10.169316	10.436388	10.163843	10.378379	9.6974325	10.280138	10.650892	9.885023	10.493306	10.099304	10.4629	11.596287	10.321084	10.50233	10.636407	11.173446	10.671176	10.708698	10.871275	11.023794	11.281687	10.612346	11.012168	10.788316	10.792832	10.687567	10.633596	10.639774	10.728862	11.0304785	10.823217	10.621823	10.517796	10.899766
A_23_P105012	9.6059475	11.028144	9.581002	8.700911	9.057943	9.554525	8.000312	7.0876575	6.840499	5.6938963	9.79832	9.803104	8.5921755	7.8259816	6.2276697	8.561863	7.366006	8.385564	10.452307	10.434488	11.520072	9.37937	11.290681	7.6778355	8.427782	9.485755	11.212306	10.591071	9.080135	9.167839	10.387799	13.540113	10.465162	11.121128	9.618555	10.674584
A_23_P105028	10.865654	11.395248	11.109617	11.108657	9.728366	10.444596	10.962348	10.749839	11.905815	9.885469	10.90096	11.436694	12.733727	10.905985	9.854018	12.681358	11.184271	11.94433	10.408502	10.606887	10.612566	11.639065	10.415855	11.282309	10.881602	9.849488	10.585587	10.460774	10.613127	10.727264	10.446587	11.5304575	10.978527	10.498934	12.000595	10.716027
A_23_P105044	13.439314	14.011887	13.684578	13.505157	12.682446	13.419826	14.08542	12.901288	13.240208	13.97985	13.277505	13.383023	12.548359	13.232841	13.628659	13.703682	13.595242	13.291006	12.988518	13.262753	13.26536	13.536482	13.243788	13.595242	13.517337	13.705258	13.295869	13.180305	13.346694	13.192072	13.146655	12.859569	13.206309	13.283712	13.742362	13.319857
A_23_P10506	6.3490987	6.30431	9.505465	6.632029	7.073965	9.764078	7.27923	9.928122	10.771566	8.366419	7.4538884	7.298087	8.825824	5.6072044	8.717291	8.081373	6.4652376	8.372586	7.1915483	10.237847	9.338884	8.483621	9.708489	10.453846	8.327133	9.909317	9.248404	7.707078	8.552936	7.9951477	9.341343	10.789593	7.837931	8.869838	7.5736766	9.492004
A_23_P105066	12.528582	12.186969	12.983405	12.652996	12.438401	12.942915	12.385822	12.814473	13.192992	12.7136755	12.3654585	12.809993	13.121508	12.95955	12.4434	12.458212	12.7430315	12.680843	12.785874	12.731669	12.79357	13.385313	13.354527	13.520366	13.267838	13.071455	12.956089	12.809596	13.043569	13.049998	12.989785	13.156168	13.293615	13.116803	12.917867	13.199151
A_23_P105088	4.7602854	5.811774	5.264075	5.1064167	4.8865256	6.0328674	5.665942	5.213317	4.6626496	5.7479115	6.348135	4.409193	5.070729	5.7476454	4.2127857	4.3734355	5.1671047	5.255567	4.903261	4.387604	4.6682706	4.748297	5.0453205	5.010331	5.5740175	4.311032	4.8232703	4.992943	4.5332108	4.7639503	4.347767	4.7490516	4.433108	5.0226254	5.012013	4.8370833
A_23_P105118	5.091178	5.053791	4.0906587	5.452673	4.751219	4.8779964	4.2534046	3.8858535	2.62933	3.8858535	4.764559	3.4261758	4.04991	2.6855385	3.299618	4.687779	3.855238	4.9508066	4.564268	3.1373167	4.4272647	3.2944703	3.8986473	2.8231335	4.892939	4.4565454	3.2095726	3.198057	4.064276	4.214635	4.035079	3.0575612	4.5955725	4.1511593	5.100112	4.5401025
A_23_P105138	12.302497	12.1771	11.675731	12.069654	11.479856	11.486072	11.714684	12.285218	11.732943	11.270644	11.642826	12.3191185	11.861692	12.144866	11.801615	11.032965	11.866816	11.769507	12.48008	12.473108	12.489423	12.335188	12.322527	12.372876	12.727663	12.715828	12.715828	12.6486	12.729119	12.676777	12.770589	11.68228	12.453887	12.533695	12.200107	12.360987
A_23_P105144	9.287313	9.977893	9.373645	10.2134495	7.046882	8.800753	11.138611	9.2540865	8.496089	11.136083	8.879963	9.831835	7.813478	8.131072	7.9276314	9.324094	9.382055	9.39856	10.4806595	12.491367	11.993979	11.95106	12.536695	11.224693	12.401242	10.140879	11.548057	10.93967	12.46178	12.282819	11.952885	11.261317	12.730982	12.307294	9.74647	12.338598
A_23_P10518	7.042726	5.018119	6.3324285	4.337699	6.496859	2.7562454	6.1539345	4.386848	5.500726	5.169684	5.080758	5.5062294	5.2541595	5.5892563	6.012907	5.845748	5.3261786	5.6858234	5.685518	5.872931	4.855282	4.8949037	4.7490516	5.784811	4.963607	4.6697235	5.840637	5.616727	5.4048424	5.7047234	5.368313	5.5931664	5.3835387	5.140198	6.025784	5.0634255
A_23_P105184	13.7285385	13.779182	13.082908	13.508999	13.914923	13.378282	13.630697	13.393473	13.680158	13.212656	12.600587	13.747811	14.639488	14.096374	12.7136755	12.45425	13.449094	13.116803	13.566092	13.198004	13.359841	14.103641	13.815117	13.792785	13.974336	12.549756	13.63551	13.9731865	13.504615	13.378282	13.937099	13.09716	14.167672	13.842785	13.418892	13.40207
A_23_P105197	7.468482	7.9499974	7.1970963	7.6325397	7.2645636	8.2870455	6.995375	7.1204143	7.857065	7.591859	7.865845	7.003806	7.869996	7.0975184	7.0920424	7.7994246	7.6775355	7.2628636	7.1917853	6.792636	7.253816	6.8765116	7.1267543	7.1698694	7.184	8.233946	6.9037123	7.211873	6.8346543	7.0820456	7.057598	7.6664476	7.21565	7.304297	7.457736	7.3693175
A_23_P105212	4.959909	4.9567866	3.7236805	5.3220835	4.7106743	5.197314	5.6169615	4.634322	4.9402485	4.712269	4.474413	4.8434362	6.954948	5.2076287	4.642268	3.920784	4.6209083	3.8364892	4.00875	3.7191212	4.3132477	4.5010757	4.2380805	2.669123	4.846116	10.57925	3.8490255	5.205127	4.256494	4.537795	4.6697235	6.410562	4.4977055	3.9037113	6.5958676	4.3040943
A_23_P105227	4.6822743	4.5623183	4.768396	6.6131415	4.6448236	5.3430924	6.4916406	5.49465	6.266958	5.8942156	5.0519166	7.118362	3.0837934	6.5768857	6.748949	6.6016183	5.2402835	5.2158155	6.2590327	6.7090764	6.5023623	7.081579	7.7811904	6.2267537	6.885264	8.011477	6.812609	5.9238505	6.3175197	6.087869	6.6799064	6.9876266	6.767842	6.441736	5.6330132	6.741762
A_23_P10525	2.7823024	2.9394395	3.87742	3.7058306	2.9815638	5.350488	4.3757033	2.8005977	3.0629067	2.9316504	3.1779726	2.9257681	2.9788816	2.8055174	2.7273111	2.838527	2.6994228	2.9579964	2.8471222	2.6945038	3.2327433	4.0741625	4.642268	4.763532	2.790218	4.3907914	2.6891527	2.6696024	2.726444	2.8647685	3.5726037	2.9368865	2.800312	3.5115619	2.9375916	2.9479916
A_23_P105251	7.2560472	5.6816688	5.7285013	5.980094	7.772087	13.956275	7.1194587	7.3020163	7.065567	9.200098	6.624941	7.8563414	5.757748	8.112436	6.3266354	6.7980785	5.2487946	6.7136307	7.751835	8.384464	9.137435	9.105638	9.556177	7.3105664	8.849451	9.081792	8.373663	8.721895	7.849325	8.299294	3.706421	7.939435	7.511573	8.413059	7.861745	8.792277
A_23_P105264	12.113368	12.419744	12.407351	12.42652	12.096389	12.194594	12.722977	12.402769	13.143515	12.233103	12.23282	12.68575	14.2192545	12.514168	13.502977	12.639157	12.974916	11.867894	12.334551	11.731706	12.540797	11.592516	12.047014	11.863984	11.764378	11.374636	11.736319	12.907732	11.92573	11.908004	11.841008	13.348591	12.223258	12.13714	12.769822	12.242652
A_23_P105276	11.919794	12.056078	11.201643	11.642091	12.107415	11.294418	11.854755	11.332571	11.288969	12.1537	12.082245	11.822324	11.169465	11.63329	11.394985	11.241762	12.391837	11.54626	11.658881	11.489412	11.602485	11.678428	11.372005	11.419537	11.6895485	10.438003	11.741258	11.504649	11.76627	11.581085	11.694294	11.161656	11.594231	11.510138	11.72039	11.51323
A_23_P105307	10.523407	10.152373	10.803542	10.592863	11.218093	10.893193	10.463554	11.166071	10.488026	8.714988	10.464414	11.08322	9.877953	10.815465	10.820888	10.701618	9.928122	10.636621	12.3231125	11.456256	11.736811	12.264903	12.734549	11.757139	11.930898	9.562691	11.359603	11.650937	11.724732	11.866816	11.492045	11.683106	11.818495	12.059833	11.18297	12.207995
A_23_P105313	13.929357	13.710922	13.706841	13.894304	14.04655	13.144836	13.689661	13.68305	13.875284	13.680674	13.607351	13.65028	12.89266	13.629545	13.578605	13.872083	13.488527	13.589638	13.895843	13.781991	13.784896	13.914447	13.704349	13.9731865	13.965646	13.2861	13.779182	13.578139	13.784896	13.832919	13.995427	13.255904	13.673836	13.813162	13.997681	13.831488
A_23_P105368	10.533706	9.779701	9.840236	10.30042	10.552312	9.258647	9.4595175	10.401394	10.168556	9.727889	9.759125	10.275846	11.411845	10.307595	9.995361	9.833895	10.383133	10.061217	10.864373	10.438171	10.539823	10.676437	10.462018	10.7165365	11.128909	9.066738	10.927089	10.738247	10.958072	10.569833	10.664433	10.525383	10.3419075	10.570251	10.178584	10.533488
A_23_P105382	9.51189	10.17714	8.91529	9.409155	9.90976	10.022034	9.848093	9.327912	8.444658	8.583618	9.232546	9.426359	9.133872	9.295491	8.906594	8.513043	8.719741	9.00058	8.292404	8.749577	8.26361	9.027118	8.243295	9.6160555	9.203543	8.591739	9.001229	8.614989	8.749105	9.28663	8.779182	8.278019	9.118464	8.539078	8.683272	8.80442
A_23_P105392	15.626781	15.862703	15.858878	15.800672	16.337486	15.440594	16.146706	15.247306	15.6370125	15.99248	15.884449	15.886325	14.17246	15.496422	15.9757	16.18004	16.287634	15.454899	15.1529665	15.326998	15.064032	15.443513	15.065627	15.798188	15.57303	14.6673355	15.245606	15.283541	14.991978	15.318356	15.1120405	14.837673	15.284738	15.150135	15.534892	15.054624
A_23_P105409	8.067707	7.627754	7.9010663	8.428704	8.156951	8.566925	8.135048	8.556974	8.716432	8.9877	7.8283434	8.029671	8.49419	8.32296	7.9526844	7.4729676	8.632125	8.277507	8.918503	8.246763	8.33094	8.672526	9.335555	8.975968	8.905948	7.815632	8.733383	8.69903	8.718195	8.578681	8.650242	8.421398	8.34323	8.545317	8.360283	8.555745
A_23_P10542	3.7750132	5.5612817	7.548379	4.7414913	7.3634663	7.083445	5.6873126	6.7776704	8.357843	7.540017	6.780294	6.16974	5.3319855	6.0209975	5.1140375	6.596761	7.0947046	6.122936	4.4272647	4.7043605	4.521529	6.1436915	7.4568233	6.068493	4.0324974	7.6181297	4.7356987	5.6028666	4.468674	4.5979156	4.9726453	5.520671	4.795779	5.036923	7.53581	5.0701528
A_23_P105423	9.071155	8.240825	8.08666	8.88624	8.444658	8.961947	7.349841	9.23187	8.320342	5.7166157	8.732614	9.212402	9.716628	10.222896	9.044705	6.3220525	7.895306	9.310168	10.750235	10.187743	10.267225	10.09843	10.052041	10.330531	11.298891	8.136505	10.78232	9.285086	9.739228	9.774152	9.830831	9.692616	10.884184	9.622209	10.570472	10.978024
A_23_P105436	7.3004265	7.540017	8.572423	7.7932215	8.595956	7.7509165	8.282766	6.5014825	7.5719204	7.715093	7.1875076	7.0688744	8.349766	7.288768	7.8660746	8.612215	7.804391	7.1531086	7.5537014	6.851995	6.9596114	8.226691	7.674454	8.260112	7.9886875	9.138069	7.37797	7.470888	6.7084093	7.4759965	6.6872244	7.36056	7.0812593	6.8553805	8.316208	7.643009
A_23_P105442	11.036908	12.322209	12.189124	12.960699	12.246972	12.966265	14.726908	12.476589	12.798869	14.606576	12.997129	13.430096	12.768988	13.033202	11.495657	13.014055	13.144836	11.239857	12.183142	12.011218	12.295302	12.41007	12.450445	12.113368	12.787093	12.154569	12.153962	12.040799	12.2742405	11.761527	11.831896	12.978924	12.342777	11.839893	10.843368	11.8010435
A_23_P105453	4.6860123	6.31399	8.045351	4.7390995	7.190083	7.6433077	6.2831874	6.7403765	7.397823	5.403955	4.570062	5.300914	3.5388107	5.6746535	7.3414617	8.122279	4.9508066	4.932277	5.9249167	5.5952415	4.8337107	5.251365	5.725957	5.7290864	6.6336975	3.920784	5.202756	5.1249995	5.75712	5.297508	5.689749	5.196974	4.819966	5.1554575	3.5313096	4.815836
A_23_P105461	10.259828	9.795026	8.376058	10.819911	8.937764	10.401668	9.432336	9.823237	9.8959255	8.204517	8.882856	9.337439	12.000008	9.899309	8.144488	8.688998	10.015308	9.704833	9.539883	8.684995	8.409659	9.975865	9.274409	9.757933	9.987703	9.199889	9.833069	9.176468	9.597614	9.488182	9.114286	9.80448	9.024798	8.536569	9.401041	8.732354
A_23_P105465	9.49387	9.045762	8.010389	10.2587595	8.497732	11.06428	8.679582	9.109096	9.3329735	7.6287875	8.191202	8.847646	11.343259	9.423486	7.582507	7.900599	9.357692	9.200341	9.003996	8.16936	7.9745436	9.486797	8.745629	9.301001	9.438756	8.391183	9.259874	8.6360235	9.001042	8.908736	8.536569	9.198993	8.4126005	7.9158707	8.783492	8.150897
A_23_P105475	5.6945534	2.6421955	3.62852	6.565593	3.3983994	8.463109	9.666601	2.660608	2.7559466	2.6987739	4.3430524	6.614855	2.6977587	2.6219964	6.349711	5.950237	4.580485	4.438047	2.6208875	5.380763	5.6074567	4.266426	7.2190466	2.635541	5.0664296	5.4021945	7.496981	5.1116424	4.3132477	4.8633947	3.2516446	7.2978225	6.8770375	3.757739	6.5254507	5.3261786
A_23_P105495	7.3907094	7.0901175	6.564058	6.903972	8.145557	6.9695253	7.458721	6.8199387	7.2248287	7.077598	7.140595	7.4093184	7.114258	7.4529963	7.6149273	6.686468	7.837663	6.7175555	7.3764997	7.3880153	6.6451883	6.6382475	6.789397	7.6257906	7.397823	6.625195	6.985365	7.7658205	7.0861654	7.498633	7.193113	6.786949	6.981096	6.6391134	7.269836	6.7884808
A_23_P105519	12.377004	12.340681	11.911894	12.802998	12.150656	12.029323	11.93421	12.342777	12.190959	12.742676	12.4351635	12.263365	12.394833	12.303474	13.040362	11.7657175	12.680843	12.225911	12.383525	12.264903	12.13158	12.091082	12.042893	12.174975	12.251358	11.8033285	12.477666	12.354766	12.361745	12.469168	12.382059	11.907514	12.340401	12.265209	12.24069	12.08649
A_23_P105524	4.1074615	2.593562	2.8575184	2.5892498	3.308183	3.4141307	2.6931121	2.6932418	2.7121449	2.6629653	2.7111418	3.8761804	2.7183487	4.0522885	4.2850456	2.7290392	3.8532045	2.6330495	2.5925274	3.3156383	2.6240764	2.646441	2.6044898	2.591002	2.5922709	2.59725	2.719744	3.0583959	2.6750655	2.7840126	2.6582801	3.4671612	2.6143956	4.108428	2.9501352	2.9533374
A_23_P105535	10.762251	10.435955	10.276983	10.771787	10.904665	10.37858	10.216043	10.470689	10.225399	11.17954	10.634997	10.7910595	11.238243	10.674198	10.975935	10.042783	10.828	10.8553095	10.778868	11.082132	10.981992	10.64217	10.555951	10.57528	10.665977	10.393445	11.14419	10.853636	10.756715	10.864861	11.02984	10.479441	10.858293	10.968076	10.403826	10.693685
A_23_P105545	7.9880733	5.6858234	6.2557116	6.5225735	6.0990915	6.064315	6.024706	7.416342	6.1118503	5.9973044	6.442594	6.745947	6.8104677	6.6200314	6.9859195	5.8689175	6.3569613	6.680961	6.644655	6.5787745	5.7781215	6.481637	6.795416	7.6197877	7.0168357	5.0929832	6.96453	6.432716	6.177775	7.2735634	6.3987017	5.7850666	6.3372083	7.030922	7.3952065	6.581858
A_23_P105562	13.393473	13.163572	13.794662	14.155707	14.188417	15.079763	12.348556	14.205642	15.766812	13.769541	14.259328	14.183967	9.303446	13.277922	12.47909	15.034284	14.783875	15.13431	14.17027	14.344765	14.762207	15.179095	15.085885	15.030742	14.638851	15.397663	14.668221	14.3072605	14.737759	14.171748	15.193541	15.7770815	14.387214	14.416424	13.881642	14.720191
A_23_P105571	12.0880165	9.462838	11.492277	9.467474	11.40924	9.973577	11.519562	10.774328	9.708489	10.152147	10.155253	10.894867	10.570472	11.758587	11.19	10.918265	11.452919	11.130002	10.75208	11.107884	11.244617	10.953129	10.914018	10.613877	10.9656925	11.636569	12.077454	11.1457405	11.911894	11.847379	11.978313	11.444429	11.688618	11.519309	10.68729	11.43204
A_23_P105583	9.238228	9.023926	9.2938595	9.376991	9.203987	9.157358	9.87841	9.228299	8.860816	9.081792	8.76462	9.272598	9.102358	9.268645	9.808977	8.69241	9.212903	8.6862	8.616758	8.518859	8.852719	9.034853	8.290121	9.496635	9.325952	7.619067	8.87034	8.670086	8.755022	8.939152	8.866383	7.8518744	8.807209	8.70978	9.317831	8.796576
A_23_P10559	6.870704	7.858945	8.112004	7.306791	8.195955	7.1114416	8.695166	7.9989657	8.229485	11.238717	7.4942746	8.123296	12.010411	9.190542	8.557243	8.091189	9.25761	8.39611	9.683758	10.173322	10.430331	9.260488	9.096419	8.483621	9.44909	8.610675	8.696777	9.544952	9.090107	8.397831	8.69393	8.712754	9.154098	8.089336	9.307595	9.804834
A_23_P105592	11.970639	12.446663	12.521667	12.133333	12.7105665	11.823307	12.66187	12.08035	13.224353	11.088066	12.286807	11.972332	10.846076	11.929524	12.474913	13.685799	12.47725	12.022572	11.760991	11.875344	11.797552	12.043649	12.267197	12.1551	12.2801	12.076149	11.914023	11.836879	11.772626	11.809149	11.706156	11.455724	12.0467205	11.9372	12.209441	11.977477
A_23_P1056	10.529648	11.130536	10.255679	10.720279	10.903356	9.838421	10.731365	10.936552	10.222896	10.694453	11.073704	11.175478	10.39083	10.814439	10.900763	10.507689	11.200639	10.434767	10.579703	10.504125	10.671913	10.514162	10.547889	10.684994	10.755465	10.212894	10.729721	10.714773	10.518082	10.644894	10.579703	10.88019	10.382954	10.418825	10.8234	10.516842
A_23_P10561	4.88594	5.411352	4.4447746	5.096345	4.7711186	4.493297	4.433108	5.176448	3.9665928	4.8349895	5.2676177	4.1795106	5.490274	4.3154397	4.500267	4.5638127	4.504149	4.8074293	4.982555	4.994347	5.36893	5.096089	4.0408244	4.8987503	4.4538593	4.3903055	4.4507537	4.5895057	4.8508143	4.8343563	4.5191607	4.0559735	3.9429321	4.5072184	5.084519	4.8283453
A_23_P105619	11.306764	11.249511	10.986702	11.441821	11.721876	11.566244	11.587739	11.6980095	11.382127	11.87649	12.155785	11.445013	10.791296	11.525277	12.107132	10.752837	12.2742405	11.548824	11.52881	11.7657175	12.049745	11.815104	12.336888	11.200349	11.498406	11.502974	12.197173	11.880369	12.133714	11.876095	11.825113	11.962891	12.146524	12.009508	11.354624	12.274497
A_23_P105625	12.891925	12.629744	12.66927	12.703566	12.675249	12.696229	12.620268	12.837115	12.856479	12.4752	12.594574	12.607009	12.276085	12.899177	12.783905	12.393126	12.555401	12.605223	12.563003	12.574357	12.276392	12.8975935	12.366695	12.797301	12.910397	13.390489	12.729528	12.534693	12.482064	12.753181	12.84499	12.070521	12.640798	12.766185	12.825096	12.639157
A_23_P10564	3.9454396	3.8114088	4.321354	2.9530728	4.4876356	5.0491896	3.9005609	3.382453	4.153444	4.118712	3.3600593	4.278427	3.9212399	4.387604	4.769851	3.699029	3.9665928	5.080394	3.7492287	4.149071	4.07652	4.118712	3.5428567	4.2408442	3.3180459	3.1466274	4.2188644	4.4885283	3.6116817	3.885211	4.665371	4.7327228	3.535477	4.3372684	4.7035704	4.0795317
A_23_P105646	9.976174	9.863617	9.972593	9.983236	10.260298	10.0459175	10.899308	9.80799	9.93897	9.6841755	10.123615	10.350496	10.770553	10.230212	10.072182	10.574553	9.980334	10.019102	9.730666	10.21732	9.809556	10.171898	9.46797	10.520089	10.060331	10.554694	9.910225	9.78924	9.945699	10.2596035	10.263736	9.903955	10.418306	9.982733	9.65593	9.668845
A_23_P105651	3.2133315	4.86153	4.86903	4.6657734	4.8343563	6.353985	7.146823	4.7804666	7.261077	5.8037744	6.926556	3.683728	3.9463813	3.5507772	7.9784217	5.12082	3.0188558	7.3929954	6.3279715	5.7884417	6.158856	7.640878	5.22172	5.451771	6.854264	9.349846	5.9988556	4.408656	5.457657	5.1689963	5.621845	6.936846	4.5191607	3.93586	4.7441235	5.9110785
A_23_P105664	12.916764	13.033985	13.12956	13.27142	13.366954	13.270998	13.366444	12.831822	12.957889	13.169721	13.070435	12.935883	13.162638	12.99796	13.118772	13.435661	13.223057	12.89266	13.007017	12.9893675	12.920204	13.082483	12.821824	13.121103	13.02496	12.73059	13.029108	12.878428	12.979752	13.10444	13.204871	12.767989	13.104856	12.953048	12.875278	12.956089
A_23_P105691	6.6603765	5.9958973	5.841978	5.5513883	5.7022963	8.326587	5.264938	5.6683784	6.2153177	5.75529	6.107159	5.8409767	5.5712833	5.6758747	5.9422493	6.054872	5.0403724	5.8355117	5.442988	5.565731	5.833301	5.5004716	5.966241	5.4817553	5.0995345	5.370993	7.145062	5.7703767	5.9273267	5.937785	6.556721	5.725083	5.9499445	6.503559	5.4694624	5.534859
A_23_P105705	4.454686	4.339611	4.5222936	5.2299023	4.392838	4.052741	3.7276819	4.5102186	4.107943	4.3123393	5.1721754	4.8217716	5.755504	4.8337107	4.4369783	4.7261705	4.981473	5.29717	4.872383	3.9811811	4.356818	3.2129972	2.797359	3.2862322	4.2765274	5.0302854	5.1605945	4.276915	4.0480666	5.036521	4.7784333	4.7342353	4.977284	5.064676	5.03496	4.4464545
A_23_P105730	5.936303	6.7127943	6.3161173	5.946065	6.177448	5.384668	6.8113027	6.489047	6.222918	5.9736047	5.8513994	6.3188877	7.279684	6.6857133	6.8777065	6.1684294	6.7986383	5.8412833	6.2234154	6.216541	6.05137	6.251703	6.1783185	6.3446703	6.122936	5.271197	6.287605	6.697816	6.1577635	6.359381	6.261181	5.972294	6.223744	6.3750796	6.332708	5.8620787
A_23_P105732	14.508263	14.242126	14.144903	14.84259	14.935223	13.092475	13.857425	14.631609	14.529626	14.402592	14.781674	14.331344	14.758291	14.682684	14.800434	13.996898	15.006372	14.798439	15.284738	14.847562	15.194796	13.834679	13.032313	13.491884	14.286796	13.510543	14.641925	14.821148	14.985721	14.251376	14.606576	14.922451	13.747154	14.207908	14.338271	14.535084
A_23_P105747	10.343992	10.245532	10.15711	10.239337	10.982403	10.206265	11.071677	10.5818205	10.528457	10.701931	10.576307	10.856963	9.859329	10.390389	10.661646	10.986413	10.776392	10.588512	10.887782	10.915291	10.5517845	10.946086	11.082933	10.5501795	10.675562	10.351969	11.06368	10.896401	10.797503	10.761396	10.833982	10.126933	10.717945	11.13084	10.532972	10.538445
A_23_P105753	10.902894	11.324451	10.859359	10.94463	11.517376	10.6671915	11.429411	11.048915	10.986824	11.449652	10.740246	11.059742	10.534841	11.1629305	11.255306	11.84317	11.185714	10.726772	10.551452	10.9495325	10.92329	10.848245	10.805975	10.843097	11.013396	10.852559	10.876172	10.866176	10.708473	10.986946	11.182724	10.2576475	10.7910595	10.815694	11.185998	10.967799
A_23_P105794	11.657524	11.476347	10.761702	11.400678	10.68729	11.688386	11.455141	11.753481	11.738375	10.408502	11.191022	11.864229	13.956275	12.739388	10.682341	12.196302	11.043888	11.838209	10.131812	10.588192	10.517489	11.026161	9.70747	12.289495	10.490572	8.327599	10.631024	11.0775385	10.10124	10.640496	10.258309	13.530696	11.309902	9.977649	9.698873	10.323451
A_23_P105803	6.5198507	6.6331496	4.7431054	7.8114047	4.637199	5.5737433	8.801456	7.73107	6.786949	9.048077	11.8202	7.958553	8.488522	7.3062463	7.4115105	5.1633515	6.0588307	6.105757	8.720482	7.857954	7.6775355	7.6003604	8.552744	6.7114387	7.965796	11.107315	8.868226	7.980892	9.447816	8.247489	8.122957	7.840097	8.007659	7.912275	7.616504	7.4127064
A_23_P105815	10.319508	9.600016	10.104279	9.881019	11.200349	8.374163	10.100408	10.074376	10.101918	10.510617	9.55688	10.352861	10.301555	11.068024	10.936552	10.1021385	10.684994	10.494359	10.705311	10.398274	10.54988	10.751195	9.713471	10.6118145	11.174227	9.007087	10.211161	10.705311	10.824196	9.408576	10.117443	10.159223	9.816112	10.541348	8.954873	9.949807
A_23_P105833	9.2026825	10.008019	10.656228	10.650892	12.102254	9.784254	10.81643	10.18292	10.600887	11.734237	9.422658	9.702918	9.611813	10.282938	11.588208	9.891261	10.037778	9.41109	9.097201	10.013121	10.044819	10.6759815	9.411846	10.295495	10.469273	11.703041	9.924067	10.466183	10.395414	9.687061	10.217079	10.53655	9.3612585	10.2665415	10.226904	10.254279
A_23_P105856	8.046901	6.7378426	6.8831997	8.048983	7.278156	9.142114	8.171961	8.208189	7.7424793	6.3387494	7.3363304	8.453008	8.586887	8.232712	6.6480093	6.408911	7.4636254	8.486968	8.2990265	8.273551	8.362895	8.258168	8.093062	8.625719	8.70978	7.269562	8.373431	8.46891	8.667494	8.546983	8.608198	7.0711603	8.615415	8.107637	8.51955	8.802328
A_23_P105862	11.097343	10.892727	10.673686	10.68903	12.37028	10.955012	11.623583	10.861652	11.275685	11.798041	10.605239	11.583394	11.872196	11.502974	11.269645	10.648891	10.769503	11.261017	10.598016	11.242274	11.292935	11.300244	11.566003	11.260127	10.68157	13.266816	11.30149	11.009105	10.968838	10.803269	11.249305	11.672188	10.800307	11.247615	13.129106	11.755302
A_23_P105873	6.7814045	6.2861743	6.6123986	6.339182	5.631838	6.189398	6.2635336	6.9268503	7.558109	7.253531	6.113605	5.9487615	5.293625	5.7994213	6.2297416	6.490118	6.549809	5.7958474	3.7048678	5.0446568	5.477154	6.3680944	7.1089044	7.071493	4.8254466	6.1756325	5.526372	5.3162394	5.4663877	5.6990266	5.3697963	6.4610653	5.4239507	5.63759	5.699339	5.3513665
A_23_P105886	4.5851307	4.1227126	5.7199655	3.9917288	9.625014	8.162149	6.568714	5.4060316	5.1106205	8.136754	4.5686073	4.4850335	4.318444	4.3141437	7.140364	6.497491	6.927064	8.5389595	5.2058225	5.148487	6.029003	5.8104486	6.127841	4.205637	5.5321474	8.615836	6.3309846	4.9315095	4.901912	4.837445	5.888938	6.029283	4.867546	5.1979346	4.7270803	5.2356377
A_23_P105900	14.902907	14.962176	15.189181	14.626618	14.592419	14.456094	15.44649	14.866813	14.663113	15.289891	14.420938	15.121873	14.045722	15.047249	15.055758	14.994548	14.82949	14.361231	14.856128	15.100994	14.974407	15.095931	15.095931	15.062964	15.166797	14.627492	15.005069	14.87099	15.015562	15.079763	15.0493355	14.197223	14.955108	15.099612	14.899793	14.999471
A_23_P10591	12.942024	12.166739	13.031032	13.729924	13.410472	13.520838	12.660239	13.309845	15.081337	13.802611	12.467181	12.651087	16.64417	13.484539	12.790786	15.6955805	13.841657	13.560489	12.686697	13.418892	12.91103	12.858444	12.893471	13.389091	12.990813	13.165561	12.831822	13.0447855	13.094941	12.519251	13.121103	14.90563	13.06287	13.079081	12.012536	12.510214
A_23_P105923	6.8034067	6.6128936	7.9200788	7.136419	6.178005	5.9419503	5.274584	7.4198003	6.443188	7.470888	7.071493	6.347094	6.2225723	6.5790358	6.980552	5.821833	6.8332047	6.5865846	7.937209	7.9629507	7.5563793	8.294228	8.319584	7.375271	7.8566003	9.928367	7.9293585	7.4473257	8.787425	8.158371	8.288004	8.312196	7.0908947	7.210518	7.7090764	7.936918
A_23_P105939	8.079624	9.540948	9.812891	7.444049	7.647929	7.2722178	6.939211	7.0256305	8.831557	5.6136894	7.2361326	8.092293	6.6534395	10.367939	7.633598	6.9045305	6.1885967	6.5208435	8.3393135	8.528649	8.265822	8.903917	9.697976	8.590586	9.000321	5.8507047	8.441061	8.500107	8.642629	8.465666	8.879279	9.873892	8.993946	8.793352	6.525748	8.909718
A_23_P105957	12.213629	11.804945	13.114031	12.1928215	12.437036	12.987555	11.837948	12.669932	14.054228	13.082041	13.033985	12.371122	13.422739	11.960302	11.924648	13.729525	13.176191	12.893775	12.861606	12.449951	12.657403	13.434921	13.618202	13.156168	13.005807	13.03637	12.64272	12.694786	12.497246	12.094357	12.527876	13.970491	13.100969	12.655217	11.466675	13.141251
A_23_P105963	6.0551505	8.401166	7.7026377	5.4045944	5.9614267	4.794028	6.673694	4.860006	5.854262	3.541413	8.899651	7.9441915	6.4383187	4.2579365	4.6626496	6.0628433	5.4906507	5.4368825	9.540948	10.326061	11.0431795	9.460718	11.243817	6.219765	8.429459	9.384165	10.125351	10.337609	9.033681	9.194413	9.116109	8.129579	10.328923	11.353549	9.339899	9.907328
A_23_P105973	7.822815	2.7430031	7.32938	3.636557	8.638159	8.634144	7.37797	9.60855	4.170397	2.7074473	10.601482	6.993056	3.9578009	7.5813355	6.3275814	5.3129005	4.807123	2.7385411	2.7200892	4.8820176	3.3214145	5.5216255	5.0811625	4.2942023	3.962211	8.133852	3.5174532	6.927385	5.109403	6.2885146	4.309897	6.127358	4.398855	5.9159355	7.2730665	5.776775
A_23_P106	8.00171	7.8941383	7.9303694	7.798493	8.741128	8.547522	9.260043	7.9103546	7.9278026	8.690979	8.353567	8.2282715	8.656035	8.733613	9.138741	8.649908	8.285908	8.052219	7.9446716	8.454475	8.214516	8.503388	7.613036	8.764105	8.484732	8.569507	8.2256565	8.336152	8.028406	8.051435	8.494951	8.889219	8.332188	8.481818	7.614739	7.812468
A_23_P106002	15.924583	16.746159	16.65477	16.045961	16.787903	16.317806	16.826166	16.446249	15.884449	16.103941	14.512757	16.38933	18.808487	17.078562	16.63898	16.188972	16.09756	15.288064	15.490352	15.726877	15.223542	15.583126	15.289891	15.454899	15.628753	14.812029	15.815117	15.523494	15.433649	15.589015	15.554631	16.346453	15.856927	15.308727	15.445117	15.570213
A_23_P106016	9.113777	7.60624	11.316333	8.145671	8.007475	8.860816	8.69694	9.109773	9.665046	11.139437	8.60564	9.491708	5.8710365	7.6924763	8.411298	9.184883	10.319009	8.958309	8.217099	9.13973	8.757059	9.131832	9.301425	8.989424	8.542748	10.220318	9.223734	8.19451	9.254928	8.46383	9.212655	9.169386	8.979906	8.759751	7.521331	9.316954
A_23_P106024	11.058169	12.511277	12.809993	11.02254	12.348556	11.430266	10.682875	9.866771	10.769772	9.739409	11.675731	10.364221	7.974092	12.3376465	12.053023	11.518429	11.11211	11.455483	9.516792	9.866992	10.238045	10.297685	11.255819	10.12023	10.000372	10.626405	9.884105	10.19288	9.538419	9.449814	9.825959	10.27561	10.026499	10.279916	10.438171	10.346204
A_23_P106042	5.013158	5.298157	4.2345133	5.0353284	4.3863816	4.5674043	4.695369	4.9440513	5.0741644	4.7558856	5.2726035	4.5082073	5.1171193	4.6194925	4.51756	4.1170845	4.837901	3.928666	5.2041	5.6503463	5.249084	5.4255314	6.0340095	6.53568	5.5283833	7.041959	5.4685593	4.3522344	5.46493	4.622363	5.2867455	5.7884417	5.2832685	4.862684	4.8990884	5.665942
A_23_P10605	9.9118185	8.387155	10.158129	9.597213	11.051812	11.0126095	10.336403	9.522666	10.2567215	10.02542	8.244263	10.330531	11.11949	9.917901	10.226223	10.870876	11.424464	9.148025	9.499291	8.982378	9.172531	10.003995	9.876841	9.756297	9.381833	9.351689	9.516291	9.519726	9.073244	9.428609	6.1909204	9.522119	9.491145	9.325209	9.350919	8.679761
A_23_P106056	15.140652	14.844472	14.898492	14.690163	14.827465	14.974407	14.161029	15.067919	14.717427	14.40174	14.812029	15.390489	14.619135	14.9836445	14.432374	14.613768	14.795592	15.247306	14.839991	14.872012	14.80527	15.181579	14.690163	14.818122	14.812029	14.683638	14.902907	14.780798	14.937446	14.949824	14.87591	14.544246	14.946114	14.783875	15.604936	14.886607
A_23_P106069	6.783755	6.862796	6.4786444	8.21918	6.8481092	6.4530306	5.762021	7.238223	6.4478874	6.0662427	6.8265076	7.0631356	8.044125	7.5272317	6.8765116	5.700381	7.285289	7.357729	8.0335245	7.44054	7.096034	7.3526096	7.3526096	6.9423947	7.586909	6.012907	7.36081	7.764213	7.332936	7.449055	7.1039386	6.982888	7.659156	7.12012	7.135548	7.1309896
A_23_P106080	6.8885555	6.7527432	6.110909	6.144301	5.7825875	4.497301	5.200722	6.5833583	9.734119	7.2935786	6.418214	5.536628	6.038131	5.7425065	5.8294415	10.046624	5.950881	5.5595946	6.5698647	7.019107	5.769784	6.41735	6.389231	6.464891	4.501516	5.364102	5.6120462	5.8241696	6.79492	6.2234154	5.7476454	5.74196	5.9808664	6.380258	6.0316954	5.863395
A_23_P106103	4.0454845	3.0976527	3.473272	4.181408	4.573356	3.053624	4.465367	3.5849724	4.393328	4.164285	3.659488	4.932277	6.396978	5.628972	5.1940804	4.1802564	4.96235	4.9454	4.489391	5.051409	4.766324	5.050643	4.2370567	5.7217803	6.534257	3.1650214	3.8949802	4.4951825	5.2544737	4.621426	3.7810318	3.8407702	4.1308603	4.2856336	6.127545	4.379578
A_23_P106117	4.3685093	3.9500077	3.55988	4.7532883	3.473272	10.49197	3.2852457	3.5683033	2.947146	2.8982475	4.1245813	2.8415747	4.8082905	2.921111	3.5558007	2.8066711	3.6904547	4.1136656	3.8563616	3.2215128	4.488074	2.7916145	3.8467038	5.084519	3.6211894	4.039051	4.250177	2.9238007	3.7523313	3.4900215	3.738346	3.531729	3.9085066	4.1530614	4.3330097	3.604646
A_23_P106127	11.875875	12.060797	11.668845	11.598581	10.757477	12.1714735	10.799116	11.896721	11.452427	10.795978	12.108925	11.348551	11.327783	11.613302	11.000313	11.489662	11.301284	11.80825	11.983453	11.804447	11.757826	11.532509	11.768204	11.911698	12.090087	11.593108	11.965546	11.885467	11.947418	11.951545	11.848551	11.462653	12.054921	11.697789	12.028415	11.754017
A_23_P106131	14.449262	14.541382	14.758291	14.373513	14.273496	14.777505	12.709789	14.564719	14.817533	14.561286	14.923559	14.542487	14.30297	14.694615	14.313651	14.977665	14.374932	14.628014	14.685298	14.994548	14.862647	14.881361	15.055758	14.804356	14.914329	16.099874	15.007759	14.917095	14.722323	14.854076	14.825301	14.924427	14.806109	14.886607	15.090818	14.792611
A_23_P10614	10.161511	8.574373	10.07864	9.756297	9.196617	10.152629	9.057666	9.766687	8.808028	8.328683	9.724295	9.19803	11.207951	8.972262	9.193468	9.483357	9.269951	10.437106	9.172955	8.944156	9.007329	8.445812	8.945092	9.217921	8.515072	7.5754824	8.8432255	8.832809	8.916949	9.387329	10.137694	8.459662	9.514984	9.4626255	8.465181	8.424481
A_23_P106145	12.182001	11.71284	12.669588	11.231529	11.727635	12.599847	11.493164	11.993979	13.456087	11.312138	11.962308	11.394107	15.712229	12.239175	10.527365	14.181096	11.666286	12.42652	11.078712	11.458551	11.228083	11.074264	11.132624	12.210239	11.294883	11.400866	11.316333	11.140643	11.472281	11.101072	11.534931	11.826205	12.291757	11.937448	11.791882	10.994369
A_23_P106158	8.949813	8.789752	9.376494	7.2398596	8.37805	8.559681	8.367422	8.69694	7.7770495	8.272576	8.996771	8.7878685	7.520305	9.229021	8.880633	9.168323	8.784491	9.151906	8.657682	8.602995	8.281292	7.88662	8.1559725	9.1224165	9.258839	9.524806	8.638159	8.34492	8.32262	7.483965	8.4417515	8.600749	8.268701	8.312196	8.072392	8.212133
A_23_P106162	11.398934	11.281417	11.502974	11.039326	10.526315	11.779364	10.880622	10.948354	10.527365	10.446058	10.557293	10.40117	11.675103	10.991882	10.699331	10.899062	10.609847	10.529902	11.103316	11.198643	10.908988	11.440847	10.931583	11.442807	11.38595	10.804608	11.574621	11.148356	10.808873	11.324978	11.020754	10.951218	10.81919	10.686805	11.308061	10.669695
A_23_P106174	8.452578	8.478285	8.45386	8.448067	8.2673645	8.323215	8.196986	8.55481	8.434798	7.7710986	8.201337	8.458557	11.443921	8.61177	8.126666	8.8637	8.238891	8.397025	8.469673	8.364201	8.582156	8.423393	8.111763	8.797889	8.6648855	7.8237643	8.586887	8.740904	8.539299	8.671025	8.55481	9.139944	8.603306	8.604982	7.741682	8.1595955
A_23_P106194	9.645089	12.375072	11.443921	10.218261	9.930759	10.385405	10.4746	10.6648855	12.517857	9.556641	9.519486	10.6493635	13.516448	10.152373	10.267911	11.998927	10.343992	10.476594	9.470079	10.988	10.695137	9.193197	11.832698	10.058567	12.90204	8.9347725	10.104052	9.880598	9.181891	8.5504465	11.414949	11.831683	10.771566	9.894173	8.913444	8.384922
A_23_P106204	10.102706	9.913467	11.572739	10.039609	9.787737	10.325092	10.200114	10.81872	10.65337	9.875284	10.057618	10.576092	9.809756	10.445703	10.138313	11.119246	10.138101	10.602385	10.38565	10.375731	10.645644	10.495665	11.030146	10.981746	10.756425	11.539377	9.629621	10.604207	10.513957	10.5672455	10.530931	10.731937	10.797859	10.84552	10.225191	10.842766
A_23_P106226	14.771967	14.824303	14.455251	14.622096	14.689061	14.887554	14.102934	14.6713705	14.310002	13.756123	14.36052	14.753206	14.7712965	15.110762	14.227821	13.953621	14.471888	14.696952	14.804356	14.731314	14.5571995	15.420939	14.771967	15.237854	15.108436	13.993783	14.951208	14.901993	14.749931	14.928396	14.846734	14.525822	14.923559	14.749083	15.053352	14.910238
A_23_P106236	4.792273	4.619057	5.3868575	4.5231466	4.7349477	5.6803913	2.935508	4.5470257	3.5063934	4.6682706	4.035079	4.513932	4.68365	5.1642866	5.371727	2.7999208	5.6668377	5.2997932	5.4884005	5.286455	4.687779	4.1552444	4.4538593	4.5787115	3.6173296	2.7055373	5.2668247	5.126889	5.227726	5.4008946	5.1619897	5.271197	4.769086	4.7091026	4.7084103	4.70263
A_23_P106241	12.149437	12.482935	12.781963	11.787245	11.125905	12.343822	11.415592	12.059833	12.153962	10.996341	11.947914	11.768459	12.2801	12.16518	11.0801735	12.29723	11.505583	12.098137	11.923961	12.109713	12.049167	12.194594	12.105385	11.953769	12.234836	12.184957	12.105702	12.041978	11.792505	12.148381	11.8010435	11.972657	12.113368	11.959171	11.607902	12.047319
A_23_P106258	8.570319	7.912966	8.185751	8.345334	7.5747356	8.98291	7.17328	7.6885376	7.457991	7.0861654	7.648746	7.0478663	7.830643	7.234909	6.939211	7.275511	7.49892	8.038462	7.423109	7.073778	7.3612576	6.8573036	7.116651	7.1892223	7.0109234	7.8581977	6.9457884	7.0605817	7.399527	7.5189805	8.044362	8.072152	7.376278	8.005713	8.100509	7.8913903
A_23_P106280	12.837115	12.201612	12.471437	12.88499	11.8886	12.5510435	12.600587	12.74449	12.581251	12.638534	13.459949	12.574357	12.444162	12.55188	12.936366	12.041162	12.599847	12.609742	13.568217	13.206704	13.393473	13.484539	13.711349	13.086406	13.294014	13.352263	13.4509535	13.218171	13.45057	13.2551775	13.508504	12.528974	13.08438	13.094133	13.459463	13.266816
A_23_P106299	15.903453	16.09756	15.508912	16.115545	15.8981695	15.798188	15.899715	16.022255	16.1135	15.333642	16.052267	15.635437	15.756169	15.809927	14.772707	15.076048	16.07334	16.231766	15.901604	15.934941	15.638352	16.166222	16.045961	16.253794	16.102386	15.614965	15.979354	15.813343	15.987615	16.26178	15.884449	15.862703	15.963448	15.9320545	16.371078	15.911888
A_23_P106322	4.8775616	5.3838825	5.3403225	6.245891	4.4554496	2.7364788	5.9014287	6.2842174	9.558989	7.4376397	6.3055167	4.9567866	7.338915	5.084519	5.0603952	6.787552	5.6369567	5.3838825	6.3260455	6.9944124	6.9011683	6.9205112	7.810166	5.8251376	6.6584764	9.687424	7.032946	7.068227	6.7565556	6.733509	6.321166	7.2262387	6.017592	7.214604	11.200111	7.179452
A_23_P106362	7.5108156	8.0652485	9.654638	11.419537	11.385147	11.120391	11.918375	11.177005	11.270145	7.2933793	9.186385	9.912523	18.070553	10.7967825	10.469273	13.1485195	13.270998	10.795707	8.210205	9.607953	8.2314825	5.9839487	7.5604367	11.407799	8.255844	10.928249	5.822474	6.689463	7.457736	4.6506643	7.384183	11.076294	11.916019	9.24487	5.769452	6.894536
A_23_P106371	8.059518	7.805251	8.2337265	8.024239	7.578032	6.9748917	8.635239	7.890285	7.364233	7.381301	8.037955	7.663727	10.101746	8.8245	7.9729514	7.890285	7.8713517	8.52582	8.9544935	8.756831	8.508763	7.680369	7.7021685	7.6623635	8.545797	7.1610827	8.800505	8.358061	9.162262	8.406518	7.8278594	8.203258	8.002046	7.5626974	9.163501	8.411816
A_23_P106389	7.55659	6.318337	6.458902	6.955727	6.5863657	7.067191	7.140595	7.785325	8.417302	6.6892276	6.3575106	7.503359	9.286843	7.4582415	6.784278	7.7387323	6.8559675	6.9396925	8.163108	7.8183727	7.1498528	7.990865	7.5458646	9.469599	9.305979	5.2849207	8.518591	7.885657	8.019775	8.727345	7.703876	8.078946	8.405845	7.5166426	9.572226	8.060465
A_23_P106391	7.6470265	8.562072	8.928374	7.9699216	8.555028	7.487921	9.137145	8.197224	7.6260405	9.758152	8.186647	8.245508	6.750039	8.4073	9.324715	8.680004	6.980552	7.989579	7.503359	8.119384	8.304863	8.293463	8.69903	7.551666	7.6142735	9.226715	8.141249	7.8740673	7.865375	7.7797656	7.936418	7.074462	7.96829	8.178158	7.4198003	8.042839
A_23_P10640	6.856289	6.6421366	6.111292	7.002428	6.106315	6.3490987	5.632386	6.4243174	5.8817534	6.00518	6.555159	5.464115	7.1945324	5.7386513	5.518938	5.798291	6.2549796	6.136379	6.1651654	5.7988896	5.857766	5.5440345	5.620475	5.9611073	5.9394107	5.750923	6.4194875	5.873878	5.959618	6.194864	6.4116383	6.14711	6.017097	6.20628	6.644655	6.2302628
A_23_P106405	9.77462	9.721626	9.756009	10.205395	8.950617	12.168557	12.5897255	12.675249	11.231761	13.030212	10.011782	10.735067	7.563737	11.521287	7.869162	10.203079	10.830506	10.630062	11.181178	11.428662	11.410044	11.020397	11.665701	10.820888	11.0926	12.354089	11.340264	10.789593	11.172657	11.186297	11.529114	11.171787	10.990614	11.171513	10.123916	11.359603
A_23_P106412	11.375088	11.409731	11.403653	11.542796	11.83084	12.270497	11.4127035	11.876095	11.821152	12.382852	12.797301	11.37406	12.763403	11.319359	11.2829275	11.760706	12.664611	11.571253	11.705324	11.200639	11.1358795	11.750231	11.022234	11.473417	11.898723	10.23001	11.068286	11.691578	11.268955	11.062577	11.143587	12.397127	11.249511	11.288432	10.035521	10.525822
A_23_P106425	7.6032014	8.328918	8.411587	8.0244875	7.8204603	8.2282715	8.369496	8.17798	8.894758	7.769684	8.539078	8.146544	9.150148	7.932149	7.5277014	8.505585	8.386883	8.255631	7.6200147	7.761254	7.8240156	8.862941	8.937281	8.35427	8.175995	8.68147	8.027194	8.041947	8.216507	7.494982	8.071378	8.239734	8.4944315	8.167711	7.2376347	7.9318733
A_23_P106433	11.624746	13.066712	12.218567	12.119225	11.672698	11.407581	12.053023	11.581085	11.581376	11.831148	12.419744	11.094886	9.831534	11.487608	12.41643	12.083617	11.998655	11.673633	11.324199	11.240203	10.83769	11.454275	10.873755	12.035105	11.588765	11.17128	11.126845	11.058779	11.000313	11.422588	11.100801	10.281503	10.978266	10.880622	12.457154	11.264517
A_23_P106439	11.006444	12.35321	11.372284	11.346797	10.646811	10.554942	10.675562	10.920527	10.872738	10.850812	11.744531	10.358706	9.479737	10.738494	11.510689	10.737265	11.159242	10.801313	10.463923	10.363921	10.193175	10.74155	10.316615	11.357254	10.863624	9.881582	10.115448	10.236713	10.359475	10.65337	10.504125	9.959144	10.288056	10.419047	11.275384	10.569311
A_23_P106463	11.608886	12.584298	12.637759	12.752458	12.853707	12.408592	12.80016	12.8696	12.793204	13.063946	13.2572775	12.757569	11.746026	12.666089	12.556096	12.18847	13.361312	12.683522	12.8364315	12.7136755	12.84957	12.658784	12.976493	12.951046	12.977278	13.105215	11.698877	12.888529	12.748011	12.605882	12.814796	12.336483	12.938203	12.732635	12.458212	12.873702
A_23_P10647	4.718522	5.094352	7.1648517	7.335877	7.00928	7.9669876	4.916551	8.503631	9.80172	7.4225926	7.186119	6.7923813	6.2143936	5.2165103	5.2672453	8.987274	8.212866	7.635405	9.076138	9.677893	8.065734	9.938239	9.461898	10.486907	10.104483	9.950105	9.416428	8.656866	10.799869	8.846743	9.425722	9.869071	8.856431	8.810711	7.386315	8.485732
A_23_P106472	16.526907	16.082586	16.000086	16.15934	15.490352	16.496367	15.4098425	16.317806	16.124474	15.708931	15.828463	15.2925625	14.957611	15.599846	15.574664	15.168112	16.253794	16.668076	16.446249	16.0659	16.105608	15.5625725	16.401674	15.809927	15.576411	15.684637	16.324974	16.38135	16.383562	16.22951	16.386467	16.465021	16.253794	16.357418	15.789884	16.45423
A_23_P106481	14.17027	14.492847	14.037886	14.145497	14.054913	13.917465	14.483234	14.221425	14.116149	14.286796	14.312319	14.431618	13.78867	14.299162	14.526596	14.287381	14.176185	14.386461	14.023579	14.161029	14.178389	13.653314	13.721622	13.735978	13.783799	14.612736	14.166916	14.155707	14.183319	14.0613785	14.336272	14.018999	14.220659	14.178389	13.343149	13.984517
A_23_P106497	9.906135	10.714037	9.646249	9.880834	9.472923	10.238899	9.734444	9.736582	9.78973	8.97637	10.256943	9.753317	10.912062	9.790807	9.06147	10.0123005	9.626567	9.860438	9.438756	9.355409	9.230569	9.514532	9.119452	10.336635	9.879645	8.586887	9.566233	9.503336	9.360097	9.813072	9.688138	9.632228	9.663872	9.381833	9.727037	9.319407
A_23_P106505	11.275384	12.106852	11.642826	11.575096	11.376676	11.131872	11.795405	11.491829	10.705572	11.746303	11.692252	11.052314	10.092723	11.365235	11.447752	11.398719	10.868131	11.259241	11.369276	11.464437	11.175478	11.3854475	11.25748	11.438917	11.115825	11.367869	11.423918	11.224947	11.444429	11.482999	11.361961	10.430587	11.507013	11.327515	11.026913	11.373796
A_23_P106522	12.838825	13.0709715	12.766185	12.726102	12.696986	12.567287	12.555052	12.66187	12.3724985	12.666769	12.754996	12.446663	12.550753	12.718776	12.787093	12.632405	12.591423	12.646458	12.834911	12.745957	12.838105	12.791657	12.509927	12.738709	12.785522	12.555748	12.857253	12.649674	12.704928	12.804084	12.812103	12.772404	12.89154	12.631108	12.295302	12.805999
A_23_P106532	12.64121	12.486937	13.6940775	12.785874	13.599635	14.164037	14.01436	13.1753025	13.000522	13.843323	12.069378	13.217705	11.105307	13.423494	13.709269	12.620591	13.367432	12.296398	12.434143	12.282819	12.4050045	12.871926	12.844604	12.1771	12.512329	12.625811	12.487817	12.888173	12.47909	12.418258	12.8055525	12.142016	12.475574	12.482064	11.93288	12.64681
A_23_P106544	13.666246	13.303357	13.351326	13.841657	13.205298	13.6791	13.059831	13.509605	13.632609	12.889536	13.881642	14.033008	13.706841	13.706219	13.03637	12.844206	13.660095	13.795315	13.239848	13.050514	12.965906	13.064837	12.663069	13.46927	13.369722	13.09916	13.1314745	13.172245	13.196598	13.367893	12.89154	13.397368	13.291495	12.912289	13.913729	13.122318
A_23_P106559	7.5052023	6.593822	6.8182197	7.573886	6.3061237	7.5653453	6.4358907	6.830908	6.592605	6.62386	6.613568	6.031102	8.02897	6.4414206	6.3053155	6.24752	6.9703856	7.1608	6.594093	6.378328	6.6310024	6.313178	6.6133885	6.533063	6.5204864	6.398362	6.547358	6.3318105	6.465535	6.6301646	6.909551	6.5121064	6.532537	6.6517105	6.7598944	6.5754895
A_23_P106562	9.852212	9.836083	9.96063	9.504156	10.276799	9.427979	9.605093	9.368352	9.571299	9.679674	9.245382	9.362308	10.295197	9.715747	8.915938	9.372556	10.066086	9.475554	9.554314	9.477007	9.537749	10.026871	10.419985	10.189056	9.87665	8.342937	9.572438	9.86722	9.333316	9.057666	9.381123	9.611813	9.838621	9.8039	9.649033	9.514532
A_23_P106575	13.649089	13.89023	14.4052305	13.530696	14.152557	13.093763	12.9893675	13.189306	13.555574	13.165923	13.760989	13.581883	11.654961	13.489794	12.78923	13.515106	13.66924	13.569863	13.026563	13.140748	12.863221	13.346694	13.147953	13.421145	13.190042	14.873083	13.046388	13.225903	13.13857	13.207352	12.981015	12.995935	13.158099	13.280759	13.1398115	13.1644
A_23_P106602	6.3755574	6.339509	7.7658205	7.771852	7.55659	7.513511	7.265309	6.968755	8.636688	8.794384	7.481616	7.2675796	8.246545	8.526584	8.164715	8.130817	9.262253	7.5583134	6.3154497	7.212158	6.3164234	7.193736	6.3769703	7.340822	6.9006114	8.221157	6.54261	7.3858085	6.3253937	6.093079	6.641921	9.023401	7.415578	6.6987786	6.5548296	6.6451883
A_23_P106617	7.0658264	7.9806213	9.679226	7.7302833	8.290817	9.24349	6.7287326	9.717711	9.936124	10.922451	7.4627533	7.640878	3.695924	7.0810447	7.296078	10.413759	8.165971	9.673661	8.084262	8.34141	8.397831	9.085553	9.8476515	9.273172	8.782125	10.773311	8.777687	7.542845	8.545317	8.3836565	8.588885	10.373655	9.45053	8.605873	7.0507607	9.320029
A_23_P106629	11.686793	9.97383	9.901007	12.244718	10.853054	11.220567	11.915454	11.825406	11.799503	9.847273	11.0443	11.773742	15.018646	11.511774	10.0311575	10.896908	11.796617	12.277084	10.672245	10.485671	11.023078	10.972537	10.073616	10.725524	10.895535	8.950853	10.883296	11.406752	11.026161	10.369327	11.013742	10.209516	11.5817	10.429546	10.373928	10.533706
A_23_P106633	13.103506	12.860399	13.130008	13.034876	12.938706	12.817998	12.848683	12.934981	12.795035	12.50955	13.456087	12.779582	11.953976	12.952398	12.394519	12.865774	12.97168	12.78923	13.06065	12.702471	12.839595	13.039039	13.024559	13.009845	13.089645	12.626642	12.963661	12.825096	12.981836	12.925084	12.963661	12.293005	13.007394	12.954561	13.275306	12.9475155
A_23_P106656	5.6831017	8.073402	4.756948	5.844403	4.877147	5.4651427	7.4327817	5.500726	4.8184953	5.3748636	5.676145	4.5979156	5.264075	4.040328	5.37662	5.868621	4.815094	5.2085896	5.033344	4.2979903	4.537795	6.886256	4.259795	5.6936364	4.5401025	4.7425575	4.3067822	4.4145436	4.035598	4.9096937	5.2448893	4.030966	5.854608	4.890423	4.926122	4.739433
A_23_P106661	8.836545	8.02103	9.21639	9.229707	8.430494	9.471629	8.6821375	8.986357	9.510221	8.154986	8.645518	9.395606	10.028393	9.170449	9.297997	9.836824	9.143332	8.495636	8.470091	7.8913903	8.300103	7.983843	8.601987	8.189747	8.47642	7.2432203	8.278829	9.062033	8.543752	8.723428	9.288219	8.519294	8.358311	8.777027	10.129567	9.12448
A_23_P106663	6.738721	5.757449	7.349601	7.1576934	6.671503	7.4262652	7.2384825	7.7277527	7.399527	6.3164234	6.891141	7.655501	8.125327	7.57954	7.5006323	6.5673213	7.298869	6.6119437	6.3438325	7.2414656	6.490118	6.0204477	7.1082516	7.1973352	6.7814045	5.0752416	6.4358907	7.3825607	6.772545	7.194271	6.602559	6.4736433	6.253143	7.184	8.317657	7.2771416
A_23_P106675	14.151288	12.968216	12.734549	13.509605	12.309796	13.198004	11.967522	13.723361	12.086755	10.319644	13.416525	12.941587	13.062435	13.174388	11.58964	10.800524	12.0448885	13.437631	14.192513	14.203607	13.837594	14.2536335	13.624101	14.915541	14.645866	11.408049	14.59418	13.978567	14.045296	14.837673	14.2805395	12.743766	14.107225	14.041552	14.709995	13.864337
A_23_P106682	13.2117405	14.486933	15.5625725	14.380726	15.067919	14.803316	15.329539	15.972345	14.408982	13.506705	15.518346	14.799361	10.966599	12.815204	16.186361	15.015562	15.185337	14.183967	12.78923	13.202092	13.622886	13.376949	13.771319	12.932823	12.522942	14.482369	13.249565	13.79036	12.878428	12.696229	13.157415	14.867558	12.986145	13.622029	11.826565	13.197026
A_23_P106694	11.693261	11.58802	11.695753	11.676025	11.621266	11.395248	11.123243	11.427607	11.958302	10.904415	11.877746	11.416224	11.727348	11.618547	11.125614	11.535626	11.664333	11.70467	11.413924	11.262828	11.33599	11.614023	11.988978	11.8099575	11.538019	11.09021	11.233791	11.495392	11.45069	11.417869	11.314323	11.30101	11.593579	11.462906	11.727083	11.71115
A_23_P106708	19.08058	19.221727	19.197462	19.009388	19.061863	18.889843	19.1734	19.08058	19.197462	19.440771	19.158245	19.221727	18.485285	19.114218	19.348446	19.158245	19.08058	18.87242	18.860558	19.136295	18.994987	18.975979	19.158245	19.348446	19.348446	18.87242	19.061863	18.904018	18.994987	19.009388	18.95602	18.582878	19.197462	19.046238	19.221727	19.158245
A_23_P106720	9.433353	10.139408	10.16527	9.078765	9.959771	9.465701	9.794269	9.544952	9.625014	9.272865	9.560649	9.463284	8.600485	9.786835	10.246269	9.7155285	9.489088	9.249144	9.134339	9.471452	9.403655	10.209516	10.497925	10.51217	10.16508	9.902228	9.115188	9.392741	9.336772	9.353934	9.392741	9.530794	9.974983	9.847102	9.6459875	9.824068
A_23_P106727	11.766588	11.708104	11.677172	11.993449	12.106218	11.67968	12.203237	11.581376	11.846567	13.123668	12.781485	11.841852	10.709707	11.951545	12.427823	11.090438	12.44502	12.369318	11.846824	11.789268	11.687931	12.102571	12.2133	11.923739	12.211178	12.667906	12.050858	11.869103	11.891219	11.810266	12.036486	12.309456	11.718802	12.006471	11.93421	12.3051195
A_23_P106737	11.151583	11.288182	12.099022	11.176736	11.758587	11.040645	10.990614	11.157018	11.219711	11.75121	11.108221	11.207715	10.608617	11.44337	12.074502	10.731736	11.837096	11.369016	11.766811	11.353246	11.411543	11.589285	11.475064	11.298191	11.597074	10.808873	11.324199	11.617198	11.374901	11.350406	11.287977	11.443609	11.062577	11.344466	11.624414	11.478012
A_23_P106741	14.820193	14.693902	15.09199	14.548138	15.2925625	15.041988	15.022112	14.645866	15.038001	14.388564	15.138201	15.082257	14.535897	14.906671	14.652845	14.974407	14.825301	14.850835	14.4742775	14.619948	14.618232	14.777505	14.5603895	14.88234	14.732304	15.442374	14.624797	14.740497	14.565423	14.575924	14.788501	14.453496	14.71055	14.680502	14.792611	14.619948
A_23_P106761	14.325289	12.55877	13.058555	14.00633	13.603216	13.794662	13.195824	13.97985	12.930883	11.026161	13.472395	14.049118	13.512681	14.200448	13.267364	11.651659	13.109108	13.59027	14.869592	14.80527	14.869592	15.666492	15.710594	16.141548	16.013042	12.814065	14.880368	14.846734	14.818965	14.884651	14.784697	13.811712	15.25307	15.184056	14.526596	15.175151
A_23_P106773	11.637118	10.943842	12.170474	11.642528	13.700347	11.320453	11.745776	12.357568	12.308873	10.963887	11.733949	11.623856	12.527132	12.222913	12.337927	11.380221	12.298156	12.641677	12.132483	12.672822	13.354037	12.867234	13.114031	11.616328	12.282819	12.095875	12.514882	12.359975	12.401924	11.734499	12.352972	12.514573	11.7141485	13.197026	12.233936	12.696602
A_23_P106798	9.896407	10.031401	10.364221	9.794269	10.15174	9.457135	10.493935	9.609457	10.126933	10.169067	10.680313	10.519398	11.253997	10.147302	10.320634	10.402628	10.595272	9.760759	10.00181	10.1704645	10.008262	9.990526	9.660507	10.1515255	10.190179	10.420781	10.022879	10.032289	9.9960375	10.283461	10.247075	9.664821	10.052041	10.000178	10.559246	9.498827
A_23_P106806	6.5540214	6.297719	6.975228	5.9324913	6.3089533	6.0925875	6.7570133	6.2988105	10.962585	8.317848	7.051991	7.39929	6.3842144	7.0210075	7.6428084	12.46431	6.7151513	6.428374	7.6999245	8.82524	6.669753	6.2858477	6.7002416	6.829475	6.6162143	5.1855087	6.459157	7.4900765	8.475968	6.809443	2.681405	7.280831	6.503559	8.013229	5.76471	6.5690327
A_23_P106814	7.333512	5.9973044	6.7598944	5.741746	8.595067	6.8143964	8.749105	7.6904488	6.4619956	6.2484326	5.489375	7.6607084	4.689446	7.475809	9.866992	6.563419	6.4515996	6.7945633	6.5284715	6.8437433	7.5465198	7.2082458	7.7958646	5.9283333	5.056368	9.113553	6.6683965	7.096034	7.5955243	6.652017	7.4876804	11.71115	7.0603867	7.022266	6.1645603	6.9554815
A_23_P106822	12.615141	13.172621	13.00102	12.856479	12.181687	12.1201725	12.230808	12.129004	12.536299	12.210576	12.282521	12.372876	11.181387	12.874494	11.755567	12.268835	12.153231	12.363405	12.175585	12.234217	12.1844015	12.467181	12.083932	12.628984	12.593151	11.645356	12.301291	12.233103	12.390302	12.32412	12.461489	11.713932	12.576875	12.383525	12.258921	12.194594
A_23_P106835	12.530509	12.556096	12.093781	12.30099	11.312447	11.411543	11.754584	12.285827	11.966119	12.148643	12.628072	12.62873	11.939432	12.795035	12.164223	11.602172	12.6931715	12.508264	13.12811	12.982953	13.180305	12.783537	12.990813	11.952362	12.639472	13.182588	13.08773	12.638818	13.141251	12.889277	12.757956	12.63343	12.770589	12.917176	12.295979	12.760045
A_23_P106844	17.554054	15.97741	17.793112	16.579903	15.453566	15.915359	16.62338	15.95979	16.817318	15.736025	16.41279	16.41769	18.623262	16.119663	16.035246	17.512598	18.127144	15.854881	14.623978	15.07246	15.030742	15.296357	15.780706	15.415161	15.1353035	16.015167	15.082257	15.643463	14.774724	14.199685	14.250617	18.083704	15.432411	14.562838	14.683638	14.719542
A_23_P10685	13.903746	14.585115	14.4122	13.720717	13.9205675	14.22717	13.969778	13.992481	13.991975	13.370451	14.358089	13.887611	12.144394	13.643729	13.83102	14.131199	13.981672	14.051439	13.915539	14.020679	14.306591	14.417197	14.974407	14.11229	14.00633	13.861541	13.976777	14.231792	13.693411	13.90315	13.876991	13.585446	14.252883	14.637161	13.9859295	14.169687
A_23_P106859	13.425276	13.413346	13.614843	13.483877	13.440232	13.845399	13.56341	13.122727	13.425918	12.706395	13.970491	13.57762	13.072773	13.588628	13.062435	13.647938	13.698724	13.508999	13.033985	13.105215	12.934149	13.230014	13.010177	13.58396	13.310341	13.170318	12.984186	13.178936	12.981405	13.2428465	13.17408	12.96329	13.115995	13.126019	13.631892	13.198712
A_23_P106874	7.424769	7.084825	5.889843	8.558642	5.8624372	6.0673084	6.366198	6.8516245	7.725852	6.9138455	7.654284	6.9964104	8.13629	7.344326	6.7583137	6.9861608	7.108529	7.771341	6.0925875	5.5097632	6.270209	6.2922163	6.7208076	5.9869056	6.383678	5.6437325	6.0424347	6.0337133	5.936898	5.746809	5.6743174	5.480029	5.7182856	6.0213113	7.30506	5.757748
A_23_P106887	11.591004	13.716431	13.763222	13.117578	13.992481	12.981836	14.144903	13.570455	13.417892	13.733752	13.597882	13.6573305	11.7190695	13.886958	14.193886	13.561119	14.007159	13.405724	13.9755125	13.732144	13.624589	13.843323	13.885282	13.991439	14.041552	12.748371	11.852444	13.725753	13.652783	13.287963	13.390489	13.606248	13.629051	13.634397	13.238446	13.523415
A_23_P106898	9.708811	9.525535	9.410833	9.819353	10.287065	9.556177	10.643769	9.806839	9.608158	9.592103	9.122152	9.712158	10.403113	10.329412	10.431746	8.631522	9.68925	9.513609	9.754707	9.637093	9.812481	10.01054	10.041327	9.912262	10.119451	9.6741	10.047083	10.090008	10.071547	9.994619	10.129782	8.652201	9.665046	9.91012	9.995134	10.040106
A_23_P106906	9.027321	11.007694	12.074986	9.126524	11.664333	10.34455	12.0877	9.2635145	13.797584	11.479292	10.567468	10.947446	6.818691	9.097942	12.30316	15.023536	8.2624	9.739013	10.982967	11.965882	11.09411	11.492277	12.213629	10.178992	10.167139	11.316822	11.199141	11.268426	11.509771	10.876172	11.190498	12.198696	11.159929	12.130619	9.537465	11.2850275
A_23_P106922	9.041969	10.434488	9.975865	8.899094	11.5119915	12.121841	10.408782	7.81879	9.126062	8.936185	10.206451	10.143921	7.0126443	8.439877	7.970416	8.880446	10.734845	10.482263	11.168011	11.571403	12.352972	11.073223	11.83144	8.297025	10.429224	12.24069	11.523936	11.794514	10.305556	10.39224	10.6851635	12.419137	12.004049	12.860399	10.679569	11.360106
A_23_P106933	7.241178	7.572875	7.6097827	7.122998	6.804736	7.232805	6.319119	7.0765276	6.7544503	8.666333	6.5988035	7.071493	6.2817526	8.382963	9.015617	6.7671585	7.5989347	7.376278	7.501825	8.106068	8.7915325	8.475761	9.098477	7.1927743	7.554962	8.385376	8.461048	8.116543	6.923123	7.4333243	7.619562	7.2506204	8.343943	7.0488534	7.417492	8.592444
A_23_P106945	9.227612	9.617934	8.879963	9.623806	8.488145	9.297997	8.312196	9.86722	9.580757	8.308383	8.517999	9.148255	10.6591015	9.54225	8.496927	8.8907	9.261746	9.539602	9.376991	9.024591	8.850705	9.812077	9.486797	9.8959255	10.057355	7.449609	9.4626255	9.707298	9.3698435	9.52691	9.509044	9.385783	9.762731	9.276749	9.697183	9.107911
A_23_P106973	16.015167	15.800672	16.446249	16.270763	16.691574	16.814873	16.679163	16.5019	15.987615	15.831517	16.105608	16.899973	16.102386	16.366287	16.163956	15.936693	15.856927	16.496367	16.968338	16.63898	16.928152	16.628523	17.260862	17.346283	17.34969	15.556978	16.75473	17.256584	16.740383	16.869694	16.518707	16.000086	17.278337	17.165995	17.45896	17.331238
A_23_P10699	7.7935324	7.841399	8.996255	7.609483	9.6141	8.417302	10.07651	8.045549	8.588885	8.950617	8.207161	9.037775	8.062123	8.949813	8.871707	10.012104	8.888976	8.649732	7.93332	8.522387	8.572633	8.93877	8.662441	9.252959	9.073244	9.069959	7.5140333	8.513963	8.14624	7.4811015	8.266942	8.58864	8.868964	8.684018	7.854965	8.60902
A_23_P106998	11.182724	11.432335	11.500832	11.012168	11.11211	10.763749	11.579223	11.104514	11.129504	12.048899	11.361961	11.494462	10.725033	11.317322	11.247132	11.534931	11.198643	11.521078	10.652086	10.916291	10.734845	10.722282	10.43838	11.401851	11.008845	11.117474	10.662161	10.784719	10.906551	11.045347	11.0126095	10.0977125	11.018154	10.892727	11.306525	10.854855
A_23_P10701	9.063798	9.849488	9.4853	9.046657	8.864019	9.787737	10.675043	9.853565	10.418102	10.847492	9.804198	10.198482	8.46383	8.992945	9.733431	10.68385	10.11407	9.836299	9.424958	9.312097	9.152336	9.769879	9.716628	9.895692	9.663872	11.166868	9.336926	9.386523	9.008274	9.350461	9.828149	10.338058	9.296011	9.112719	10.650892	9.250279
A_23_P107036	13.264452	13.555574	13.212656	13.09916	13.351774	12.789818	13.27226	13.306079	13.115056	13.251174	13.634855	13.44763	12.686697	13.321898	13.534055	13.15702	13.184274	13.266816	12.971218	13.016044	13.032727	13.104856	13.04521	13.166804	13.050999	14.050544	12.995089	13.139348	13.128528	13.245662	13.068935	13.072773	13.28159	13.229258	13.176742	13.135142
A_23_P107048	10.560993	10.7722645	10.735067	11.020397	10.514562	10.953129	10.0823555	10.801313	10.173823	10.049029	10.864588	9.9531765	10.0894785	9.847896	9.555221	9.896693	10.205861	10.883765	11.084825	10.184058	10.458014	9.081637	9.862933	9.658993	9.282567	10.313055	10.080359	10.347493	10.414026	10.856458	10.083442	10.410473	10.189376	10.2098055	11.086111	10.924832
A_23_P107051	10.087968	10.425882	9.454548	10.099545	10.748384	9.961959	9.776408	10.188516	9.668623	12.079758	10.384135	9.919946	10.121627	10.401898	10.13373	9.944615	10.504573	9.969595	10.244105	9.97383	9.993935	10.719641	10.558526	10.217079	10.719146	19.136295	9.767703	10.132064	9.958174	10.266758	10.028152	9.697183	10.218481	9.895496	10.442614	10.021613
A_23_P107064	7.181244	7.926164	7.930592	6.8489947	7.8518744	7.188202	7.3199315	8.130022	7.265497	7.3135056	7.3621473	6.99164	6.47685	7.04348	8.215535	7.5140333	6.956254	7.1161637	7.957078	7.653083	7.804103	8.133852	8.632885	7.832068	8.028724	6.7308474	7.689674	7.788819	7.9411407	7.52879	7.8530917	8.427782	8.256325	7.815336	7.372778	7.8162923
A_23_P107073	14.242875	14.749931	14.499009	13.918971	14.261585	13.958296	14.895336	14.242875	13.684578	14.428492	14.652845	14.526596	13.154972	13.732144	14.654109	14.326869	14.153202	13.685128	14.392518	14.40744	14.1736765	14.35353	14.218641	14.494697	14.335672	14.076223	14.326085	14.378173	14.457968	14.531491	13.998812	13.5791025	14.035064	14.211883	14.347053	14.396983
A_23_P107087	10.363921	11.055723	11.124856	9.843261	10.572372	10.2109585	10.439576	10.384368	10.595893	10.57386	10.729721	10.467322	9.473559	9.797359	10.121025	11.249511	10.750235	10.015487	9.853763	9.916786	9.636859	10.08131	9.333316	10.916705	10.39083	9.827685	9.753816	9.929732	9.712158	9.996499	9.673845	9.720508	10.272575	9.921816	9.752516	9.548595
A_23_P107102	2.6438515	2.7367077	2.650385	3.2406907	2.6528893	2.6489933	2.6255567	2.6319375	2.6531441	2.681808	2.6393666	2.642758	2.6218612	2.7128017	2.680985	2.6325943	2.6499398	2.7708948	2.7203205	2.6601768	2.682651	2.6861563	2.8000598	2.7307665	2.6604195	2.6661983	2.6689746	2.6721525	2.6886091	2.6618342	2.6383064	2.8005977	3.6222515	2.9192283	2.6772869	2.6294441
A_23_P107116	8.592444	7.8551965	8.223114	7.7122016	9.004557	7.684491	9.258415	9.031903	8.816684	9.580345	8.0233755	9.035609	9.041175	10.066086	9.342893	9.498571	8.927338	8.353567	9.365503	9.414924	9.270226	9.570746	10.007297	9.132262	9.452732	11.662306	9.611813	8.927114	8.990615	8.855442	9.246071	9.404103	8.591085	8.600247	9.648715	9.563821
A_23_P107132	4.3709273	4.9275513	5.3999605	4.5386333	5.1683803	3.8579783	4.8406825	4.181408	4.2593546	3.4671612	3.57761	4.58261	2.7812874	5.1249995	5.2037554	3.7501323	5.194898	5.4603443	5.6348844	5.027489	4.92857	4.3828025	4.7157726	4.9237447	4.575681	3.7707777	5.3254375	5.369215	5.384285	5.392033	5.3045907	6.1202426	5.237227	5.1224236	4.7791924	4.6546144
A_23_P107154	11.111896	11.197577	11.630958	11.179961	10.734616	11.146236	10.884434	11.103581	11.656566	10.574074	10.750006	11.210418	13.170725	11.76349	10.664433	11.533002	11.319931	11.078276	10.607699	10.732743	10.631024	11.008425	10.593952	11.221673	11.2555485	11.334618	11.109342	11.007953	10.770801	10.99889	10.96087	11.039657	11.214545	10.799116	11.154083	10.733505
A_23_P107166	8.90781	8.178794	8.720723	8.5097885	7.896245	8.925255	7.8240156	8.741915	7.7275467	8.339051	8.233241	8.3057995	8.107637	8.977745	8.095643	6.846992	8.183117	8.667034	9.164921	8.861022	8.850961	9.433643	9.910015	9.429477	9.4566345	8.72705	9.078496	9.025185	9.164458	9.072548	9.144352	9.158493	9.156891	9.236302	8.933001	9.308429
A_23_P107173	6.6786113	6.1152534	6.1979384	7.5164647	6.820738	8.292404	6.4102883	8.366806	8.473371	7.2938294	7.482128	7.7208557	6.173894	7.8350554	8.845047	7.9923887	7.7165704	8.180469	8.086184	8.130022	7.910082	7.943552	8.475296	8.531456	8.382706	8.781493	7.4080334	7.9376693	8.400039	7.8599644	8.770009	8.614161	8.536569	8.56384	7.4977765	8.252628
A_23_P1072	13.97746	14.22526	14.234487	14.582614	14.612736	14.814162	15.712229	15.318356	14.973457	14.741476	14.679784	14.760189	13.315856	14.162523	15.3503685	14.995646	14.749083	14.093634	14.08542	14.367991	14.332785	14.659333	15.050387	14.504804	14.368668	14.23989	14.232281	14.57827	14.092463	14.005005	14.183967	15.039634	14.639488	14.613768	14.652845	14.613768
A_23_P107206	10.890396	10.574796	11.3894	10.718753	11.659983	11.529114	12.203549	10.828	11.186562	11.267256	10.053792	11.721048	13.4782715	11.458916	11.221938	11.710205	11.187395	10.423859	10.447311	10.656228	10.404541	10.977492	10.617939	11.669358	11.135402	10.546829	10.311856	10.9492855	10.424961	10.503373	10.423859	11.822324	11.319359	10.87207	10.426143	10.658566
A_23_P10721	2.725527	2.8473377	3.636557	3.1596334	3.5115619	3.1221995	3.6107695	2.7235637	2.8463693	2.7682116	2.7005079	2.7540514	2.8186603	2.7977302	2.7030835	2.7135575	3.3102994	2.8433523	2.7556887	3.8077257	3.1123903	2.6727214	2.6787739	2.978588	2.7481565	4.3746233	3.26567	3.503499	2.6733491	3.3973584	3.4628086	3.8945603	2.7367077	3.188958	2.710931	4.2727876
A_23_P107211	9.613026	9.183113	10.039412	9.218501	9.4599905	8.948871	9.404529	9.050904	9.501166	9.007087	8.942997	9.486531	11.351159	9.377967	8.957033	10.025979	9.347786	9.476007	8.767383	8.935518	8.837938	9.082076	9.541207	10.024043	9.606638	9.170449	9.161679	8.999271	8.846743	9.052291	8.899651	8.916668	9.469351	9.192395	9.4198265	9.482119
A_23_P107214	11.7657175	11.385147	11.98136	11.467188	11.394766	11.745507	11.721295	11.270644	11.777303	10.883296	11.276163	11.598899	13.519309	11.454275	11.079168	12.435834	11.513497	11.651659	11.087039	11.037468	11.0910845	11.23233	11.527393	11.983997	11.801615	11.421669	11.640422	11.332571	11.071376	11.272807	11.168257	11.451586	11.691578	11.411543	11.486072	11.575328
A_23_P107238	8.116241	7.4565353	7.738164	7.7096357	8.581331	6.5137486	7.9551363	7.977016	7.558689	9.225462	7.342754	8.348539	8.511614	8.631326	8.445187	7.775454	8.743062	7.946088	8.232974	8.141842	8.130022	8.214	7.45949	8.193028	8.775537	7.184962	8.290121	8.416373	8.786078	7.875013	8.21867	7.607488	7.8394566	8.069604	6.690276	7.3033385
A_23_P107247	7.428431	6.7978454	8.9934635	6.855122	6.450754	7.4942746	7.2921734	7.4869194	9.301836	9.461898	6.624706	7.122998	8.987274	6.05137	7.800867	8.089061	7.827668	11.089523	8.0177555	8.207973	7.6734943	7.8801985	8.545317	8.672737	8.739864	8.0155525	7.890515	7.86513	7.418567	8.222116	8.074926	8.763894	7.367814	7.4995947	6.691725	7.8002396
A_23_P107257	12.401924	12.307596	12.30825	12.32969	11.954817	12.340087	11.938654	12.079426	11.944889	11.811315	12.194016	11.973738	12.032032	12.595162	12.0653925	11.54626	11.617198	12.263365	12.424219	12.271677	12.145267	12.771676	12.621743	12.499633	12.430536	12.539215	12.48636	12.233936	12.418545	12.404748	12.566897	12.434832	12.563764	12.375391	12.15724	12.50273
A_23_P107283	10.076913	10.357066	10.302537	11.253197	11.046564	12.2422495	10.541766	11.65573	11.042697	11.070864	11.161899	11.547453	12.190959	11.56542	9.59264	10.3355875	11.189684	11.473723	12.546955	11.777098	11.38337	12.16732	11.830039	12.424556	11.494462	13.773403	11.905815	12.200491	11.43728	11.577646	11.92573	12.355382	11.429174	10.965222	11.21646	11.559878
A_23_P107295	10.828254	10.502585	10.345203	10.76449	10.602905	10.147043	10.704813	10.772453	10.476594	11.324978	10.773834	11.036303	11.304938	10.702146	10.879729	10.305971	10.631652	10.38278	10.893431	10.726772	10.833255	10.76625	10.706321	10.602385	10.673456	9.997829	10.932163	10.904954	10.811664	10.94532	10.913349	10.241739	10.794098	10.82518	11.006916	10.521221
A_23_P107307	9.860048	10.969588	10.286249	9.902439	10.194928	9.795462	9.051655	9.687424	9.534039	9.835158	9.273172	9.356517	8.649503	9.616542	9.750016	9.307595	9.756009	9.578233	9.622384	9.437239	9.739409	9.267302	9.564054	9.317375	9.392556	8.202983	9.41275	9.683186	9.671138	9.599203	9.436715	9.222997	9.516792	9.584865	9.358761	9.381833
A_23_P107313	11.391275	11.536707	10.6036625	11.249511	10.777403	10.533963	10.9900875	11.614893	11.485169	11.696513	11.392895	11.553611	12.1389675	11.635186	11.136083	10.894211	11.51563	11.489977	10.813228	11.244348	11.095994	10.761943	10.60441	10.973602	11.155624	10.873755	11.224947	11.21326	11.354927	11.326179	11.521287	10.8313055	11.306017	11.150112	11.351761	11.138094
A_23_P107322	10.435639	10.399813	11.131872	10.204698	9.8053	10.661309	9.5686245	10.311856	10.475785	9.167355	9.620839	9.450771	9.202428	9.540948	9.321697	10.468997	10.284697	10.201848	10.473451	10.145571	10.203079	9.742984	10.601637	10.324201	10.103153	15.869851	10.494143	9.8883095	10.112814	10.20403	10.388351	10.644894	10.048493	10.254507	10.936552	10.230705
A_23_P107336	12.24006	10.2587595	11.191216	11.813088	10.606887	12.407351	9.595514	11.71115	10.234974	8.138335	10.992761	11.123521	11.043637	11.781743	10.809418	8.215914	10.625629	12.533695	12.2682905	12.06873	12.160044	12.622799	12.696986	12.329353	12.883228	9.245881	12.048046	12.30825	12.2073965	12.0929	12.388704	11.786171	12.517457	12.647822	10.782148	12.611061
A_23_P107350	4.6475377	5.079614	6.7621703	5.208966	5.639806	3.8417192	4.206213	4.5638127	4.9923515	5.1380143	5.9766927	3.003927	5.8134947	4.0977836	8.076454	5.255567	5.2425804	4.2492423	4.5470257	4.3089023	5.026864	4.014962	4.9545527	4.328366	4.5028386	8.167711	4.376327	3.794482	4.1516223	3.8993766	5.02465	5.0163875	3.7543104	4.4752035	4.9162	4.344097
A_23_P107351	13.405204	12.513286	12.421752	13.679695	12.406157	12.940415	13.983283	13.902512	13.427298	12.991226	13.170318	13.085584	14.055559	13.604771	14.748095	13.433456	12.91103	13.56385	14.766247	14.444671	14.439144	14.928396	14.535084	13.75544	14.351622	13.587161	14.854076	14.40174	14.57417	14.363685	14.486933	13.987823	14.107878	14.41998	13.911091	14.640323
A_23_P107369	13.876991	14.258656	14.628014	13.643729	13.778222	14.084771	13.110036	13.699146	14.420938	14.194536	14.618232	13.596218	13.401168	13.330393	13.530696	13.992481	14.461236	14.152557	14.008311	14.123783	14.050544	13.692247	13.646412	13.577231	13.70205	16.5392	13.977932	13.968249	14.003841	14.090788	13.978567	14.259984	13.836691	14.002762	13.555574	14.24977
A_23_P107373	12.5350275	12.30825	12.334551	12.481045	12.233348	12.340401	12.235176	12.364333	12.3376465	11.83144	12.104431	12.494304	12.622455	12.403852	11.9049835	12.269693	11.954543	12.420512	12.352592	12.289247	12.106003	12.35871	12.212958	13.013087	12.753682	11.87077	12.635644	12.487547	12.479348	12.602171	12.398057	12.528582	12.648248	12.238803	12.734097	12.374232
A_23_P107394	15.736025	15.417664	14.738795	15.288064	14.425579	15.270609	14.670333	15.57303	15.400807	15.25307	14.955108	14.352606	14.433141	14.933818	15.088173	14.43738	15.673676	15.725475	15.813343	15.333642	15.3459215	14.297596	15.476554	15.154133	15.028359	14.761215	15.756169	15.75979	15.849282	15.635437	15.684637	15.728685	15.460961	15.567386	14.933818	15.717774
A_23_P107401	14.105369	13.603731	13.6611	14.657341	13.368854	14.549589	13.979234	14.02199	15.008705	14.568162	14.168811	14.389339	16.050158	14.3375225	12.857253	14.418183	14.866813	14.6981	13.021686	13.2332115	13.422739	13.841657	13.6940775	13.316906	13.4757595	13.506705	13.677757	13.433456	13.333206	12.773222	13.870948	14.079532	13.615422	13.204418	14.267966	13.352263
A_23_P107412	14.5844965	14.020679	15.04818	14.583499	14.748095	14.781674	14.664633	14.230397	15.015562	15.014316	14.048474	14.59342	14.701647	14.002028	14.489345	15.611595	15.0493355	14.916269	14.035064	14.173082	14.27738	14.574955	14.85523	14.473452	14.305837	15.220806	14.036821	14.378981	14.066934	13.744367	14.169687	15.286389	14.488701	14.550533	14.535084	14.522345
A_23_P107421	15.154133	15.512218	15.522019	15.86449	14.268732	15.173991	15.828463	14.948611	15.204346	15.209194	14.501546	15.324084	13.034437	14.252883	16.128702	15.669893	15.250756	14.097195	13.705258	14.013967	13.07242	14.5603895	13.145376	15.7822275	15.140652	11.307506	14.386461	13.992481	13.569332	14.504804	13.784434	13.690259	13.534055	13.860443	14.588615	13.483877
A_23_P10743	8.5545635	6.9552336	8.266495	7.3236275	8.449702	7.2798557	8.905235	7.982131	8.212866	7.885416	7.6550913	8.696777	7.186866	8.879279	9.01616	7.0326138	8.604236	7.6236076	8.7048	8.646693	8.638159	8.714268	8.6362505	8.85492	9.123581	6.7506633	8.081669	8.479097	8.688998	8.4417515	8.807615	7.5350313	8.660561	8.8242235	8.23995	8.843777
A_23_P107432	7.8907223	6.6473145	7.561112	7.2480016	6.563419	8.417974	10.929687	8.332609	7.4643583	8.617704	7.531261	7.979444	6.7021394	7.278683	7.023584	7.667711	7.0150337	7.3152695	8.162868	7.7947097	7.622327	8.117008	7.869794	7.503637	8.003493	6.714494	8.551939	7.330367	8.197971	7.8162923	7.673045	6.615609	7.484613	7.563998	7.5272317	7.504848
A_23_P107443	2.6439292	2.7060285	2.6605194	2.6486921	2.6409352	2.7251718	2.63078	2.637965	2.6743205	2.6577187	2.6366205	2.6494045	2.6508512	2.6899385	2.641335	4.46373	2.630443	2.713725	2.668007	2.6113343	2.6274776	2.6380572	3.4493248	2.727778	2.6786711	2.6693952	2.6076	5.018514	2.6286929	3.8711145	2.606043	2.823975	2.656053	2.6227	2.63874	2.620969
A_23_P107454	7.1049447	6.325117	6.0788426	7.1568832	6.293627	8.029445	6.547358	7.3469205	5.9419503	4.959909	5.9710803	6.9661794	6.85454	5.7460203	5.1380143	6.851995	5.418458	6.3528767	5.821332	4.637199	6.004314	4.980047	5.3220835	4.9703665	6.0743294	5.769452	5.027489	6.2414722	5.8347936	5.9631176	6.482727	5.677344	6.482974	5.6602025	6.475432	6.1339035
A_23_P107465	9.461682	8.798118	11.294418	8.117277	10.9495325	8.697739	8.142869	10.735756	9.272111	7.2758665	8.025588	7.498633	7.7927103	7.5499887	8.237634	10.09749	10.14898	8.329938	8.508342	7.82208	8.625719	8.006254	8.624993	8.105067	8.103349	13.235261	8.174989	8.061183	8.491606	9.525732	8.869191	7.789931	8.951914	9.403082	8.260611	8.374615
A_23_P107483	7.2950287	7.3289084	6.386625	7.2913885	6.6113157	8.965488	6.1366057	6.368634	5.7814612	6.029003	6.546828	6.031987	7.1608	5.9322124	5.6136894	6.038131	6.2672405	6.158363	6.2598596	5.9038315	5.9988556	5.7912683	5.712806	5.7794404	6.597718	6.2434893	5.6903143	5.9305296	6.8123813	6.3636513	6.8959703	6.4581366	6.4556623	6.8511157	7.116651	6.7311363
A_23_P107507	10.283461	9.870551	10.770553	9.683484	10.998366	10.596957	12.772404	10.843368	11.037193	12.299883	10.770292	11.349316	10.000178	10.967283	11.828555	12.030861	11.409731	10.876368	10.660482	10.552312	10.371906	10.8327265	10.801313	11.012423	10.700205	11.413924	10.33793	10.892727	10.225191	10.087173	10.415387	10.473748	10.78759	10.516668	9.810305	10.714773
A_23_P107513	9.678609	10.05805	10.0123005	9.716628	9.766464	9.916153	10.323964	9.873018	9.509044	11.6188545	10.267225	10.248639	9.326361	10.116148	10.295197	10.349365	9.976174	9.775951	9.275536	9.468233	9.211754	9.278743	8.987274	10.1704645	9.574609	9.030635	9.555221	9.4007015	9.443333	9.729228	9.451283	8.901249	9.469825	9.41061	10.084528	9.372556
A_23_P10753	5.353056	4.9333696	4.6231947	4.5063705	7.539092	3.2417276	4.733396	6.3117166	4.7449265	5.997828	9.037373	4.365558	4.7014194	5.6873126	5.5088696	5.00181	5.549145	4.9518294	5.1249995	5.0362086	4.515388	6.5297866	5.4316006	5.100478	4.211871	5.02195	5.2997932	5.5157385	5.141538	4.241757	5.028296	5.048071	4.4487314	5.093766	4.291178	4.589029
A_23_P107531	4.744542	5.0048857	4.2173753	5.3261786	4.288266	6.549809	3.8922327	5.547247	4.7327228	4.3089023	4.702925	4.0936775	6.8096323	5.002415	3.7653086	4.334845	4.535445	4.2452464	4.6790357	3.70901	3.8886201	4.0731378	4.2452464	3.8082154	4.299441	4.744542	3.8474417	4.3828025	4.8254466	4.609263	4.251578	4.5470257	3.4597437	3.9968135	4.5926256	4.2193384
A_23_P107552	11.918651	11.816463	11.83333	11.960824	12.084884	11.521078	11.349701	11.8891115	11.497189	13.099599	11.579447	11.887964	12.212958	12.336483	12.334551	11.898723	12.16518	11.885815	12.351993	12.228147	12.312916	12.006663	11.804172	11.88732	12.073477	11.673633	12.26118	12.142307	12.383837	12.379439	12.287445	11.71203	12.162465	12.205059	12.150656	12.168557
A_23_P107565	3.536927	2.7960532	2.682315	2.6804829	2.659424	2.9389937	4.2927656	2.6945984	2.7602353	6.8014374	5.1915765	2.7235637	2.7530634	2.766522	2.6880972	2.684828	3.5819507	2.8209348	2.7290392	2.6565714	2.664398	4.398462	2.6829495	2.9254973	2.735094	9.939483	3.037329	2.6667469	2.6495116	2.6533108	2.6291053	2.631395	2.7061224	2.6473534	2.6768644	2.7230422
A_23_P107578	5.8256373	6.738721	7.0731626	5.9736047	6.1651654	3.6065373	5.4217625	5.8995657	5.893902	6.956254	5.410344	6.920814	6.179142	7.424309	7.557348	5.1256824	6.7884808	6.3119955	6.606797	6.860315	6.3150716	5.9313207	6.0298023	6.121448	5.786765	6.3672705	6.7299223	6.9201922	6.479224	6.6184835	6.9701195	6.9194603	6.3729777	6.360057	9.888519	6.320928
A_23_P107587	11.470574	10.902031	11.195568	11.9695425	11.002013	11.083487	11.114382	11.728524	11.677172	12.605546	11.062873	11.879943	13.165226	11.65573	11.923258	11.438119	11.253719	11.713637	11.408967	11.248192	11.22737	11.154629	10.5203495	11.436448	11.491829	10.338777	11.272807	11.616494	11.75121	11.2157135	11.403653	11.766811	11.342686	11.278715	11.053159	10.997006
A_23_P107597	7.50226	9.074181	8.440098	7.8496127	8.417974	7.1576934	8.241185	7.51713	7.5110216	8.441973	8.129579	7.7940493	6.7351804	7.607488	7.1503305	8.515072	8.036319	8.802765	7.500064	7.815875	8.205264	7.5813355	7.7637377	7.4505343	7.7885513	7.7078304	7.9595647	7.8835754	7.583909	7.5754824	7.57954	8.171515	7.908923	7.9905653	6.382946	7.7729774
A_23_P107612	7.056298	9.085348	9.080993	7.439468	8.196466	8.606772	8.389926	6.832232	8.505349	6.706934	6.470971	7.422803	6.41614	6.409428	9.793269	10.220975	7.0828714	7.2150574	6.408059	7.068227	7.2480016	7.517411	7.326043	6.560946	6.093416	8.985812	7.13859	7.1082516	5.9702754	14.182517	6.756045	9.00141	6.81158	6.9941473	5.4444222	7.19635
A_23_P107623	2.6327708	2.6962414	3.1304123	5.5854573	2.6371698	2.6993425	2.6222196	2.6227	2.657351	2.6453137	2.6274776	2.6314769	2.6381278	4.843742	2.972469	2.6213005	2.6200566	2.725809	5.0811625	3.1257412	2.6183267	2.6391594	2.7055373	2.7316215	2.6771228	2.6630654	2.9029965	2.7280028	4.571734	2.6204956	2.5994341	3.0696652	2.6425438	2.8789394	2.6278205	2.9841995
A_23_P107644	14.813081	15.377854	15.127784	14.958743	15.089644	14.575924	15.342813	14.947275	15.006372	16.128702	15.057016	15.058287	13.696211	15.468595	15.748211	15.024782	15.232584	14.42881	14.506447	14.601391	14.449262	14.834358	14.102934	15.325228	15.099612	13.639616	14.567156	14.59342	14.528765	14.814162	14.449262	14.301368	14.568162	14.435648	15.485365	14.534253
A_23_P107653	13.756123	14.4189625	13.468312	13.641497	13.165923	13.103995	14.163295	13.995427	14.304299	12.77021	13.898127	14.361231	13.696758	14.250617	14.374932	14.195798	13.839436	13.403122	13.949499	13.740922	13.915539	14.060003	13.702649	13.902512	14.292275	15.1094675	14.129464	13.886958	14.12303	14.0127535	13.929357	13.914923	13.734408	13.660095	14.433141	14.315104
A_23_P107661	11.263072	11.459703	11.4868355	10.962863	11.649073	11.125118	11.474503	11.017556	11.375423	11.218093	11.665701	11.132394	10.68157	11.09624	11.194936	11.571625	11.127861	10.948354	10.99144	11.123243	11.086262	11.673633	11.863689	11.920716	11.730297	11.696245	10.809949	11.22605	11.035299	11.090438	11.156532	11.21646	11.567966	11.575096	11.184529	11.408732
A_23_P107673	5.8581123	4.52107	5.4312334	5.4196396	7.498422	7.042941	6.073731	5.801551	6.6312547	5.1830816	5.377734	6.126379	4.5987744	6.4780445	7.083704	4.6255474	6.3534174	6.238698	7.1892223	6.9357233	7.288768	7.6035786	7.869996	7.228711	7.460946	7.691002	6.8630447	7.019107	7.232805	6.9098597	6.3557115	7.17328	7.571684	7.118115	7.363216	7.5793085
A_23_P107684	10.756918	10.995156	10.672638	10.707521	10.842056	10.094379	10.218261	10.643079	10.693685	10.732743	10.842056	10.448189	10.101515	10.788316	11.027953	10.436868	10.843629	10.023331	10.87248	10.314815	10.607699	11.06368	11.244059	10.589572	10.800307	10.058842	10.564711	10.669182	10.723699	10.7332735	10.602199	10.272303	10.797042	10.68408	10.774072	10.7174835
A_23_P107693	9.662242	9.054801	8.790142	9.601344	9.427563	9.796894	9.317605	9.405474	8.778984	9.13973	9.666175	9.650153	10.0832205	9.800067	9.153465	8.742146	8.960928	9.674382	9.675527	9.665754	9.635829	9.671414	9.791757	10.073616	10.150629	8.48094	9.653848	9.868245	9.687424	9.890419	9.762731	8.877776	9.965238	9.829647	9.368352	9.567977
A_23_P107701	12.483555	13.192992	12.766461	12.297523	11.629114	12.433151	12.251086	12.564073	12.706395	12.268581	12.327346	12.564668	11.852444	12.569089	11.697789	12.264336	12.304182	12.321475	12.550447	12.313574	12.646458	12.837457	13.184809	12.718413	12.669588	12.709396	12.611061	12.597377	12.68717	12.668949	12.47725	12.584961	12.645316	12.933276	12.915206	12.907732
A_23_P107714	9.509949	9.730666	9.360333	9.604406	9.931987	9.62811	9.197378	9.982985	9.847472	10.24438	9.735044	9.505733	9.774152	9.370434	9.744503	9.461898	9.800067	9.605093	9.181891	8.917561	9.056556	9.186672	9.432757	9.106185	9.18989	8.951914	9.063306	9.586289	9.443967	9.384165	9.521551	9.173389	9.254928	9.220733	9.761337	9.407379
A_23_P107724	10.056866	11.205685	10.416993	9.947211	10.848927	10.2231245	10.874003	9.903099	10.035264	11.314812	10.544822	10.013692	8.865022	10.7816725	10.728256	10.255679	10.242512	9.720508	8.97823	9.465253	9.305979	9.415793	9.694073	8.913666	9.011695	10.723699	9.642287	9.312097	9.23468	9.240861	9.645323	9.328271	9.038363	9.521816	7.857954	9.616542
A_23_P107735	17.663036	14.730193	17.663036	16.835516	15.693888	18.582878	14.71055	16.761967	14.17027	12.482064	16.490953	15.841254	13.357435	15.618825	15.161874	12.78244	15.284738	18.017893	17.032408	16.989449	17.21899	17.379793	17.326202	17.582212	17.322733	14.523843	16.99267	17.265722	17.109056	17.479336	17.55761	16.339691	17.396364	17.817577	16.916513	17.311691
A_23_P107744	10.332054	11.011425	11.2502985	9.521234	12.040799	11.312735	11.181876	10.576567	10.225646	8.026912	8.48292	9.895809	7.831335	10.653991	12.093534	9.735767	9.748009	8.40514	7.809713	8.274052	7.9731607	9.115451	8.371487	8.314902	8.276138	7.2293067	8.583618	9.6841755	8.613089	8.447801	9.278956	7.061194	8.906858	8.315935	7.9916	7.8315525
A_23_P107750	6.5606437	7.3648076	8.374895	5.470769	9.358116	7.620845	8.297964	6.5511127	6.7793703	4.325559	5.1993084	6.3126407	3.2265081	7.235754	8.510067	8.016713	6.1881423	5.549999	4.594947	5.4721622	5.854262	5.9759054	5.5479255	5.794648	5.7035313	4.4586773	4.7338676	6.2958503	5.174647	5.126889	5.585057	3.498666	5.3865724	5.314496	4.2408442	5.033845
A_23_P107763	12.27015	12.287445	11.786987	12.463642	13.016765	12.231152	11.906023	12.137707	11.990575	11.798735	11.939179	12.346931	12.116047	12.133333	12.457893	11.559611	11.926307	11.963175	13.424923	13.102765	13.028087	12.875278	12.459511	12.337927	12.300446	11.514157	13.270582	12.915558	12.961046	12.517457	12.306487	12.756078	11.942624	12.783905	13.227188	12.605223
A_23_P107775	8.491383	10.908988	10.628829	7.075035	8.853901	7.302843	9.124039	5.970548	7.6706896	7.6456122	11.958053	10.446741	6.258144	6.690866	9.143332	8.105067	7.805251	6.910743	13.3748865	12.969998	13.960074	12.099605	14.30297	7.773426	10.691111	12.622455	11.253997	13.390132	11.397616	12.049745	11.48633	10.440535	13.542046	14.344765	11.174708	13.553652
A_23_P107795	13.855177	14.200448	14.008311	13.798732	14.000549	13.773403	14.105916	13.6041765	13.666801	14.307954	14.271411	13.869336	13.149392	13.692247	13.88961	14.018442	13.520366	13.511188	13.605272	13.629545	13.662196	13.842314	13.706841	14.062055	13.958989	14.515469	13.673836	13.595242	13.634855	13.617336	13.641497	13.410472	13.661692	13.6214695	14.027824	13.760386
A_23_P107801	11.073438	11.254733	11.018975	10.960372	11.107315	11.213023	10.756715	10.903356	10.875565	11.216676	11.201406	10.128288	9.583068	10.788488	10.845786	10.376146	10.708698	10.455988	10.493034	10.588512	10.592974	11.212082	11.089748	10.553281	10.725208	11.185094	10.862176	10.619756	10.43738	10.533963	10.488668	10.48823	10.722689	10.804898	11.025588	10.816133
A_23_P107847	5.3204865	4.977553	4.3690186	6.4625115	6.4091587	7.021999	5.1542473	5.439265	5.588985	5.173215	6.060677	5.23155	11.907514	7.1531086	4.6990557	7.2171664	6.6121316	5.9038315	5.5972195	5.2318945	5.5801754	5.048071	5.358709	7.8262	5.9845533	5.1539044	4.718522	5.317168	4.8796997	4.60126	5.07877	8.969974	7.182654	5.5878925	5.251365	4.5231466
A_23_P10785	9.8544655	9.163985	10.224292	9.439368	8.904964	9.666175	9.308696	9.330206	9.930536	8.747245	9.266144	9.941344	11.324451	9.583068	9.357911	10.62295	9.395387	9.410125	9.512146	9.395387	9.346087	9.6160555	9.260273	10.171898	9.797815	8.857522	9.539075	9.432559	9.522877	9.83921	9.429023	9.308976	9.652676	9.560649	10.163843	9.465253
A_23_P107855	9.380252	9.493179	9.844542	9.43799	9.720208	9.582884	9.521551	9.260488	8.724403	9.842348	9.621575	9.230569	8.183619	9.076365	9.409155	8.818041	9.542981	8.995796	8.882426	8.527051	8.650916	9.299162	9.549506	9.282786	9.183113	8.769009	8.72467	8.944156	8.779461	9.0078125	8.760398	9.078765	9.233429	9.092494	9.343354	9.111692
A_23_P107881	8.383893	8.855139	6.780294	7.9800143	8.0737	9.602048	7.8660746	7.977252	7.705365	8.453421	8.490112	8.278829	8.498933	8.581866	8.54248	7.799978	7.7189093	8.320143	8.59933	8.626868	8.792013	8.608198	8.979906	8.382706	8.613089	8.215327	8.612621	8.428244	8.92548	8.861702	8.626549	6.894536	8.51977	8.6897335	9.048287	8.975968
A_23_P107894	10.721386	10.754108	10.982163	10.879942	10.107644	11.381366	10.186238	10.474105	10.33496	9.883934	10.602385	10.011412	9.987703	9.864403	9.572438	10.30909	10.380089	11.01039	10.3057375	10.136175	10.427919	9.881934	10.202371	9.735533	9.822481	11.247132	9.855384	9.9969425	10.19603	10.128288	10.793296	10.81872	10.74155	10.973065	10.291766	10.332305
A_23_P107903	8.336152	7.751835	8.035778	7.827668	6.81208	7.6971345	7.914616	8.217936	7.7090764	10.913826	8.67302	9.472728	6.5932283	6.6429844	5.2179604	4.5515165	7.6217275	7.9400153	8.644735	8.612215	8.736662	9.0795145	9.112468	8.592763	8.297964	10.014675	8.7693815	8.394424	8.899651	9.322162	8.768723	9.258415	8.166923	8.837938	11.62096	8.453249
A_23_P107911	10.924438	7.0935	10.626405	6.994692	8.52373	10.453446	13.863725	13.940743	16.122025	12.42652	11.534931	10.989555	7.490914	7.656399	10.756113	17.177729	9.014745	10.759267	9.973131	11.923485	9.170882	10.821513	10.397117	7.8656416	6.224819	9.540106	9.840732	8.97823	10.081968	8.892529	8.074081	12.927989	7.957271	9.080789	8.5538025	8.92548
A_23_P107933	10.350999	10.358455	10.16038	9.760304	9.736946	10.465162	10.363012	10.342786	9.893892	10.29936	10.445027	10.270576	10.648891	10.450829	9.498304	9.592367	9.678609	9.57558	9.901999	10.247961	10.286007	10.77009	10.98877	10.723912	10.904415	9.905081	9.826762	9.801511	10.878122	10.640001	10.552803	10.313266	10.791461	10.787299	10.443746	10.954529
A_23_P107942	10.664112	11.451291	10.595691	10.775313	10.313055	10.241149	10.655993	10.395414	9.89224	11.206201	11.161157	10.519894	9.919711	10.538127	10.634997	9.813886	10.226456	10.21	10.059471	9.994886	9.887884	10.547636	10.532488	10.239113	10.189056	9.826762	10.05805	10.138101	10.066086	10.238435	10.06634	9.703113	10.294362	10.230937	10.599484	10.253807
A_23_P107959	13.550944	13.693411	13.339998	13.118772	12.961508	13.243252	12.912289	13.329122	13.248383	12.89266	13.642672	13.068449	13.033581	13.29018	13.203197	12.932502	13.023458	13.057451	13.826416	13.455191	13.487394	14.067636	13.970965	13.547048	13.794662	13.676761	13.830413	13.25397	13.640014	13.471008	13.608899	13.290508	13.807707	13.708111	13.791976	13.405724
A_23_P107963	10.413759	11.603522	11.828555	11.555712	11.366599	11.075361	11.181387	9.763173	12.038979	11.907726	12.652262	10.598779	7.019107	11.384463	11.501776	11.916286	10.265052	10.379568	9.399315	9.407582	9.63954	9.822481	10.003501	9.511231	9.08338	9.830629	9.758869	9.71266	9.572934	9.514532	9.874588	9.880345	9.94483	9.818293	9.6564245	9.261259
A_23_P107974	7.829903	9.004943	8.189747	7.6391435	7.232805	8.586419	7.691002	6.4485145	8.428244	7.7234235	8.149171	7.4991603	6.6131415	7.3405232	7.8252006	10.511375	6.8019485	8.012246	7.637242	7.926164	8.388753	8.433982	8.577299	7.5189805	7.6188135	9.113111	7.8171587	8.19333	7.859741	7.4793015	7.7179766	9.71242	8.141842	8.750691	7.080784	8.141249
A_23_P10798	6.172752	6.3081865	7.6715965	6.275456	7.3339877	6.909551	7.4289064	6.155699	6.846688	7.27923	6.034951	7.3160834	8.0726595	7.380841	7.26694	7.606769	6.52798	6.744105	6.340097	6.7716794	6.6786113	7.7620587	7.786058	8.0244875	7.3836102	6.5112514	6.366405	6.672819	6.5208435	6.5787745	6.5291834	8.486009	6.9521894	6.6678987	6.7845135	6.7605376
A_23_P107981	6.178922	6.9593477	9.103412	5.0774074	7.187292	7.1608	5.9779997	6.463016	12.546955	8.694927	8.348729	6.4880476	4.6587567	5.8605704	6.683687	12.768292	5.679063	7.1137295	7.5132375	8.159835	7.653797	8.245276	8.479407	7.253531	7.024397	6.402388	8.279219	7.9836063	8.497732	7.583909	7.719928	6.7320814	8.124091	8.138791	5.8757977	7.8787456
A_23_P107994	12.352972	12.150943	11.602485	12.252711	11.07967	11.929283	11.815857	12.163625	12.010923	11.800038	12.633118	12.197968	11.526553	11.983453	11.956938	11.777757	11.943988	11.935881	11.845025	11.562416	11.737636	11.916286	11.990299	12.122555	12.064123	11.67433	11.859962	11.921073	12.135141	12.045179	12.058504	11.620197	12.019125	12.028131	12.401242	12.015096
A_23_P108028	10.638968	11.124088	10.835419	10.445293	10.966317	10.547889	11.155351	10.812732	10.1704645	11.058395	11.52198	10.6502	9.977649	10.680568	10.812732	10.453846	10.380994	10.773834	10.526315	10.7910595	10.351732	10.33577	9.74647	10.547414	10.507689	10.226904	10.389126	10.379082	10.560361	10.662427	10.568565	9.809556	10.595272	10.267478	10.568322	10.092485
A_23_P108042	9.258415	8.784241	9.523125	9.623105	7.9327273	9.182922	8.84454	9.343354	9.714969	5.5808377	7.7548013	9.705037	10.5622425	8.729833	8.157654	7.7351837	8.294005	8.868699	7.7585144	8.22463	8.276778	8.988125	7.602167	7.3760543	7.3636956	6.4001427	8.522622	8.310317	8.137214	7.7679124	7.916134	8.210947	8.061183	7.2354465	10.588432	6.741529
A_23_P108054	10.531638	10.383133	10.351449	10.658566	10.684278	9.926324	10.366913	10.781141	10.382954	11.213464	10.837067	10.597204	10.83769	10.804898	11.276772	10.699331	11.257853	10.406551	11.145487	10.942854	10.797257	11.152926	11.268955	11.1197195	11.671817	9.753317	11.155128	11.297982	11.268426	11.127861	10.808873	11.183263	10.700789	10.937391	10.904415	10.90578
A_23_P108062	7.368238	7.7699833	13.15702	6.830908	9.42214	10.310982	11.222476	9.237724	15.728685	11.040132	10.041812	7.3365836	6.48448	5.708896	12.090457	15.874725	7.640878	11.5247135	6.580433	9.439787	8.205745	6.4030094	9.569847	10.544513	5.943653	7.5534678	8.958309	6.905126	7.380573	6.898829	7.583909	9.000786	6.6411767	7.631779	7.4161043	7.677303
A_23_P108075	5.6671424	3.8537667	2.8617249	3.526845	6.3154497	4.1773605	6.6041474	6.3299866	3.080966	6.665388	4.607229	3.1111987	2.7880273	2.7717872	6.3849125	4.7386603	3.3906667	4.378107	7.333512	7.463864	7.31137	5.9119377	6.994968	8.381512	7.067191	6.3302	5.4884005	7.4937925	7.588596	7.705365	6.597718	3.604646	5.8672895	7.207736	5.905726	11.058598
A_23_P108082	8.266495	6.025784	7.187292	6.8052487	9.048776	8.88765	6.4727993	6.8332047	5.947781	6.252833	6.6336975	7.038826	7.0202675	7.2938294	7.017638	4.9796715	7.7819285	6.40485	6.5642533	6.2601986	5.4796824	10.372128	6.1083865	6.9303617	5.6704392	4.986528	6.004006	6.752416	6.6071196	6.5569744	6.48448	6.894863	6.2927685	6.258652	6.1030207	5.789985
A_23_P108103	13.041285	12.340087	12.731946	13.091247	13.360371	10.762251	12.015096	12.861222	12.545556	12.783133	12.663731	12.404169	13.690816	13.012588	13.022023	12.482533	12.954561	13.38063	13.868707	13.690816	14.003244	12.057267	11.132394	11.715724	12.648248	11.824827	13.185276	12.858444	13.406532	12.641677	12.694396	12.468834	12.026999	12.543363	12.947123	13.12811
A_23_P108129	7.979444	8.17572	8.309205	7.428431	8.805794	7.108055	8.458054	7.5467315	7.5207744	8.206547	7.748047	8.306587	8.820386	8.289432	8.47642	8.094526	7.8768377	8.1149	8.220947	8.617943	8.324217	7.697451	7.202067	7.781704	7.8768377	7.8668394	8.224095	7.792964	8.082183	8.2314825	8.242529	7.3695307	7.590504	7.7532268	8.145044	8.100755
A_23_P108135	15.473639	15.766812	16.337486	15.462366	16.793964	16.209446	16.045961	15.357051	15.896333	15.306201	15.6863	15.657178	15.737883	15.886325	15.985801	16.285172	15.886325	15.761658	15.719466	15.513482	15.618825	16.168787	15.913517	15.841254	15.9070425	16.00813	15.552524	16.015167	15.430927	15.342813	15.669893	16.373816	15.74598	15.811457	15.716083	15.5451355
A_23_P108143	12.327658	11.786428	12.095522	11.469702	12.687566	12.511955	12.260516	12.232348	10.604935	12.15338	12.847989	12.092287	8.991608	12.043135	9.555464	10.261981	12.66497	10.851079	11.101601	10.763539	10.418617	11.650349	11.326795	11.082132	10.918265	15.709763	10.961806	10.973065	10.917448	10.635688	11.477646	11.302839	11.138352	10.881602	11.620197	11.251583
A_23_P10815	13.468816	13.651195	12.875278	13.495302	13.795315	13.115056	13.698724	13.494747	13.38109	14.289155	13.784896	13.720199	13.47423	13.680674	13.822608	13.197512	13.580975	13.453581	13.586074	13.653314	13.617336	13.325477	13.459463	13.144406	13.388444	13.650681	13.733033	13.576184	13.514298	13.637926	13.48556	13.281099	13.432675	13.430096	13.301147	13.439714
A_23_P108157	9.758152	10.437708	9.761577	9.458167	10.725524	10.099071	9.263935	7.295845	7.295294	7.338168	8.744458	7.816078	6.245015	8.018668	7.8668394	8.171515	8.990615	8.994204	8.599561	9.0685005	9.843494	9.65517	11.12456	7.973369	8.512782	9.474048	9.331337	9.26436	8.7883625	8.61095	8.964856	9.430171	9.793021	10.430331	7.766594	9.679226
A_23_P108170	4.3015637	4.5195913	3.5364842	5.2613635	3.0466583	2.625093	3.9581733	5.3602753	5.7166157	3.8077257	4.648544	4.0605783	6.1339035	4.130384	3.7914143	6.9098597	4.170924	6.917228	2.633741	3.0449283	3.3296592	3.2947977	4.2109513	5.5417585	3.9281054	3.2982318	3.72281	3.3166206	3.6202042	4.26599	3.6494658	3.2790823	4.192388	4.586519	4.4181385	4.7113996
A_23_P108180	6.2510324	6.2493753	6.065329	6.3454843	5.9937496	5.760756	5.106669	6.149955	5.996436	6.3137054	6.158363	5.839999	6.2159567	6.1411004	6.9531817	5.4998336	6.2831874	5.895069	6.6987786	6.5476213	6.6547246	6.6443887	8.258168	6.6282268	5.6999807	6.3521647	6.549809	6.6385627	6.332914	6.447196	6.553465	6.2380877	6.5523825	7.596418	6.393487	6.9045305
A_23_P108200	6.173342	6.029559	6.2320786	6.279951	6.547083	6.6046734	6.607446	6.4275517	6.658143	6.2471943	6.3232555	6.2302628	6.3446703	6.015097	6.1891284	6.5523825	6.4108562	6.6162143	6.6507344	6.3137054	6.158046	7.4903007	6.098858	7.149546	6.460478	6.339806	6.030427	6.4530306	6.57743	7.0664587	6.3372083	6.740896	6.761325	6.242906	6.2865562	6.5950003
A_23_P108216	5.8183913	6.349711	6.532833	6.531238	5.905726	6.5260587	4.299441	7.815632	7.6020713	6.8039765	6.4682283	6.069821	4.2687798	6.1502137	6.219765	6.3040876	7.041328	7.2557507	7.905887	8.925719	8.310081	7.9418902	10.065104	7.6269674	7.7658205	13.268246	8.549517	7.9230685	8.416581	7.9782166	8.90075	10.098151	7.6100397	8.622114	8.059518	9.298964
A_23_P108221	5.567849	5.4342723	5.9444265	5.0863667	5.8974133	4.7106743	6.407288	5.206162	5.265518	5.3452377	5.4582286	5.1474123	5.6414447	5.747132	5.826469	5.6632075	5.217224	5.249084	3.9228594	4.6392846	5.167719	5.1039705	5.8031325	5.2340026	5.3635025	3.905124	4.9968405	5.0106215	4.844654	4.886272	5.129958	5.1383343	5.1838083	5.350124	5.3353357	4.873086
A_23_P108244	15.650347	15.869851	15.220806	15.5951805	14.832082	15.663239	15.363612	15.792789	15.430927	15.362536	15.682902	15.486663	14.526596	15.437864	15.384028	15.218424	15.542226	15.240401	14.989862	14.798439	14.85523	15.1241665	14.860222	15.211695	15.110762	15.668508	15.077162	14.957611	15.198949	15.280555	15.1353035	14.654109	15.30459	15.11644	15.468595	15.012032
A_23_P108265	7.3838997	7.5754824	7.402183	6.8905516	7.0483656	6.607446	6.714494	5.9729266	6.4343386	6.61893	6.8905516	5.135783	6.056399	5.784476	5.418152	6.6613884	5.8104486	6.710948	6.065628	6.279627	6.5134854	5.0752416	5.465428	4.5895057	6.2455606	6.0004435	5.7207007	5.739964	6.2649446	6.044663	5.852592	6.1883287	6.7891903	7.1137295	7.0385604	7.155365
A_23_P108280	8.977298	8.848792	8.133355	6.6087265	7.3858085	8.877592	7.1062875	6.975435	8.660561	4.5886855	6.695843	6.7716794	5.648109	9.294572	9.810305	8.913922	6.6331496	6.4102883	7.6003604	8.306283	8.750691	8.872714	9.677397	7.3230715	7.5762143	8.318363	8.571138	8.084492	7.9869785	8.2548685	8.30789	8.4417515	7.7927103	8.279042	6.4143815	8.266686
A_23_P108294	11.260823	12.224651	11.676597	10.86278	12.873315	11.690611	12.154217	10.543232	11.324451	12.579923	13.168816	11.399852	8.404111	11.45872	11.454848	11.046564	12.278642	12.150656	10.116148	10.783532	11.174	11.0176525	11.987181	9.947211	9.926324	11.738375	11.020754	11.03603	10.339847	10.447542	10.645644	12.476589	11.273457	11.52057	9.741907	11.379734
A_23_P1083	10.673203	11.058169	10.739998	11.121128	9.69988	12.033052	9.157358	12.145267	11.634975	10.336635	11.149396	10.729468	7.840913	10.49264	9.605507	11.195873	11.152926	11.578968	11.73994	11.17128	11.7837105	12.315378	12.970822	12.352972	11.981941	12.059235	11.280642	11.545223	10.898018	11.319359	11.70467	14.463769	13.538523	11.664105	11.040645	12.720201
A_23_P108303	14.433141	14.888619	14.366073	14.509319	14.669236	14.51618	14.694615	13.983831	14.043281	13.760989	14.788501	14.090247	13.327792	14.11173	14.232281	14.424721	14.045722	14.056044	13.891605	13.899352	13.838826	13.968249	13.966673	14.089642	14.025479	15.658845	14.045296	13.926916	13.918971	14.005544	13.883634	13.59349	13.847766	13.892887	14.296054	13.911653
A_23_P108314	8.228498	8.574802	8.296198	8.290595	8.147575	7.9437265	6.2549796	8.6311245	8.293736	8.9466505	8.301144	7.875782	7.1458898	8.541564	8.611407	6.482727	8.616758	8.49825	9.186926	8.823154	8.012246	8.511328	8.649732	8.785583	7.507798	6.7223954	8.814194	8.688617	8.947708	8.9081135	8.745159	8.944677	8.288296	8.245954	8.416052	8.536569
A_23_P108326	9.254525	10.734092	9.837095	9.560405	10.649633	9.928367	9.602048	9.199889	9.601784	9.579918	10.454136	8.888281	7.7295303	9.079235	9.598578	10.103378	9.73319	9.913467	8.339584	8.752169	9.011914	9.528093	10.488026	9.278055	9.154947	10.457743	8.950046	8.9826145	8.514205	8.520011	8.79459	9.3114395	9.376774	9.473323	8.641371	9.042218
A_23_P108331	14.185687	14.586307	14.21345	14.214914	14.660236	14.529626	13.995427	13.879082	14.168811	14.157776	14.702858	13.829058	13.508999	13.980374	14.11569	14.125198	14.185687	13.860443	13.63551	13.497528	13.464753	14.091855	13.932154	14.027064	13.988449	14.238588	13.518041	13.76273	13.580975	13.59027	13.607767	13.756686	13.7876215	13.859193	14.026605	13.622029
A_23_P108342	9.525076	9.441991	7.5968995	9.295491	9.284594	9.1687355	9.2635145	9.54245	8.762692	9.521234	10.022034	9.473323	9.11123	9.709284	8.980364	8.393163	9.073022	9.463284	9.871817	9.78973	9.642907	9.51189	9.313408	8.173019	9.625718	9.5526085	9.73595	9.506196	9.901007	10.029419	9.889873	8.795721	9.768415	9.57332	9.72883	9.947211
A_23_P108376	11.283176	11.547107	11.085058	11.197049	10.884944	11.075591	10.914322	11.388644	10.958826	11.472486	11.123521	11.166868	10.259015	11.37406	10.993908	10.588512	11.329225	11.012423	11.522742	11.073704	11.06428	11.5840225	11.407095	12.246154	11.71115	10.307595	11.121375	11.280919	11.073964	11.255306	11.158549	11.072475	11.449652	11.289547	11.508581	11.648064
A_23_P10839	11.3641615	11.693779	11.636249	11.310415	11.447241	11.601968	11.63597	11.615688	11.832186	11.810546	11.38618	11.619912	11.610834	11.25748	11.149396	11.772365	11.312735	11.910532	11.110403	11.268167	10.993714	11.266103	10.818003	11.899756	11.423042	11.626982	10.883555	11.321637	11.135689	11.391628	11.40161	11.626982	11.538843	11.277405	11.401851	11.033243
A_23_P108394	12.006471	12.123482	11.705014	11.757139	11.9845915	12.355125	12.188149	12.266227	12.24562	12.416158	12.202507	11.719815	11.846029	12.084612	12.546955	11.963629	12.458899	12.536008	11.820479	11.976883	11.838487	11.758335	11.731515	11.628389	11.602755	13.634855	11.997542	11.414476	11.7657175	11.414476	11.73994	12.826547	11.951545	11.579223	11.7834835	11.781514
A_23_P108404	9.990135	11.095551	10.661646	9.472923	10.961332	10.218481	11.062022	10.010096	10.232046	12.116819	11.093135	11.109893	6.8252897	10.662624	10.903356	10.593952	10.729946	9.96063	9.049443	9.88592	9.902228	9.6591015	9.387117	9.088746	9.491145	10.813947	9.531025	10.043398	9.549017	9.596406	9.622615	10.052041	9.828381	10.222896	7.814724	9.487511
A_23_P108415	14.93967	15.3019705	15.2788925	14.614877	14.930162	14.890794	15.176288	14.630613	14.643125	15.313928	14.925882	14.858038	15.113443	14.940708	15.272869	14.582614	14.966476	14.499009	14.833205	14.577556	14.58944	14.678638	14.674988	14.916269	14.747016	14.522345	14.740497	14.70386	14.766247	14.723127	14.892151	14.202864	14.752379	14.782796	14.858948	14.645098
A_23_P108427	8.306007	10.289406	8.797614	8.690028	5.1319237	9.159921	7.8288903	5.7884417	8.814194	9.556177	8.401933	7.2813807	5.680062	2.7837508	5.806492	10.224081	8.394424	9.090627	7.610317	8.015011	8.572423	7.5502663	8.854177	7.7008333	6.5757833	10.236713	8.510344	8.336727	7.6038094	7.615163	8.613727	11.4641485	8.103938	8.550209	6.163568	9.236065
A_23_P108437	10.612058	11.431776	10.147783	10.112041	10.761943	9.898136	10.006865	9.195724	9.668845	10.676737	10.020392	10.0823555	10.103561	10.287649	10.169993	10.497268	9.611196	10.62295	9.128942	10.419484	10.168153	10.168834	9.721626	9.575827	9.875861	9.941497	9.963955	10.000591	10.242886	10.613355	10.250045	11.484356	9.943129	10.297036	9.183113	9.946303
A_23_P108463	8.696099	8.696099	8.072936	8.142425	7.4250464	7.507126	8.287514	8.221157	8.332609	9.16709	9.581954	8.413539	8.111354	8.359529	7.862694	8.095827	8.574802	8.418499	8.3817625	8.40514	8.664712	8.4023905	8.68547	8.423393	8.318363	7.9677124	8.741614	8.5111	8.299809	8.404951	8.375792	8.047148	8.613362	8.7883625	8.972487	8.36491
A_23_P108492	6.3253937	7.5164647	6.697816	5.9514627	6.783524	7.8194914	6.5102363	5.4796824	5.2340026	7.4781775	5.7617326	5.8318496	5.0106215	6.5260587	7.0803113	6.6421366	6.142569	6.134181	5.408908	5.6861963	5.8842216	5.3330717	4.907411	5.878532	6.206924	5.318396	5.706819	5.2668247	5.5420895	5.792153	5.2897706	4.258956	5.6652894	5.250955	5.946518	5.249648
A_23_P108501	12.890823	14.444671	12.225911	13.298452	11.330927	11.697117	12.683206	11.984942	12.528582	14.707668	12.21638	12.236138	9.910666	12.523388	11.882994	12.720635	13.9462805	12.400593	11.438917	11.791384	11.489412	12.055806	11.802391	11.21646	11.280403	11.847636	12.0653925	11.962308	11.812353	12.282223	11.943988	11.111896	11.871633	12.018722	9.185585	10.832291
A_23_P108514	9.306678	10.142214	10.513239	9.888093	10.171898	10.205641	10.224292	10.115908	9.844245	10.062737	10.143403	10.220105	9.237236	10.238899	9.912262	8.720482	10.292613	9.979156	10.403541	9.832527	10.380303	9.684684	10.916935	10.5109415	10.7301035	8.145338	9.246901	10.233851	9.831534	9.753317	9.608158	8.123799	10.454136	10.487185	10.297036	10.636207
A_23_P108522	13.268704	12.751653	13.328728	13.194863	13.379779	13.467841	13.743923	13.655706	13.229258	13.685799	13.356349	13.150795	13.740343	13.407514	13.215565	13.407025	13.712521	13.273754	13.527064	13.565193	13.829058	13.84479	13.84479	13.583438	13.770136	13.414619	13.690259	13.832106	13.77657	13.605272	13.796519	13.339559	13.731233	13.778222	14.801449	13.622886
A_23_P108534	6.8274784	7.0895243	6.57065	7.502541	6.7494817	7.3794394	5.860899	6.9656696	6.802485	6.7220974	7.82812	6.950041	8.34674	7.5701947	7.7557607	6.121895	7.181244	7.2432203	7.6035786	7.0676627	6.8052487	7.110212	6.241748	6.541483	6.2814884	6.6578975	7.1689053	7.022778	7.33562	7.2480016	7.1531086	7.5760174	6.8905516	6.771391	7.4234076	7.0895243
A_23_P108546	2.782172	3.0241487	2.7027965	2.7284942	2.6830099	3.7165222	2.8151753	2.7926686	3.0632608	2.9565673	2.7711575	2.9152825	3.6236606	2.9186065	2.7539318	2.8605046	2.7235637	2.9973524	2.8617249	2.8951404	2.7076645	2.7599428	2.811351	3.325811	2.8329144	2.7989118	2.8316553	2.6941438	2.6854534	2.687692	2.6877983	2.8596244	2.7922137	2.78684	2.8055174	2.680766
A_23_P108554	14.858948	15.638352	15.06051	14.846734	15.175151	14.927197	14.948611	14.999471	14.984782	15.500718	15.248197	15.014316	13.874152	14.251376	15.127784	15.101833	15.086883	14.782796	14.478902	14.7059555	14.67609	14.830565	14.760189	14.846734	14.730193	15.417664	14.6673355	14.631609	14.590266	14.755909	14.715646	14.631609	14.729291	14.795592	14.862647	14.93967
A_23_P108564	2.6903143	2.5903952	2.7510092	3.2516446	2.808088	3.1277432	4.1825056	3.8690686	5.9159355	2.6473534	2.6911628	2.674794	2.7045398	2.5869203	3.6865516	2.7156503	3.4868095	2.6143956	2.6007047	2.6366205	3.2406907	2.6572816	2.6149054	2.6010544	4.5753055	6.393856	2.6352844	2.6076	2.6765814	2.6743205	3.0544803	3.5611663	2.623354	3.049666	2.8847642	3.0406907
A_23_P108574	10.647627	10.750006	11.348944	10.227373	9.783807	10.417251	10.411682	10.134181	10.13373	10.553078	10.0422535	10.383427	10.757729	10.087968	9.698688	10.131325	10.552312	10.45879	10.746923	10.720563	10.329105	10.548058	9.977649	11.306017	11.005883	9.377708	10.84552	9.994619	10.357753	11.0304785	8.60405	10.006204	10.440088	10.469273	11.077043	10.228064
A_23_P10858	10.5318985	11.361447	11.938654	11.355165	11.203696	10.548825	10.951002	10.441349	11.1908	11.201643	10.55566	10.557545	10.948354	10.656228	11.528259	11.321637	10.702408	10.137694	10.450271	10.3597145	10.3673725	10.705311	9.790341	10.454136	10.562063	9.379078	10.415046	10.569833	10.377384	10.573644	10.259828	10.028152	10.673686	10.3103	11.074264	10.077112
A_23_P108592	7.350939	7.760977	6.290056	6.1649213	6.0918107	6.5204864	6.931219	6.874408	6.592947	6.481315	6.4581366	7.148326	8.763127	7.2490225	6.739591	6.401607	6.493675	6.584631	6.458385	6.460478	6.483953	5.9235687	6.233939	7.0185747	6.8241873	6.0185637	6.432716	6.5796494	6.6686044	6.891141	6.516927	5.525357	6.606797	6.3148456	6.5345707	6.0954237
A_23_P108604	12.653821	12.485733	12.6780615	12.377004	12.067864	12.258593	12.723345	12.732297	13.789211	12.704262	12.735971	13.422012	14.638851	12.5793085	12.519991	13.44956	12.606642	12.60245	13.199588	13.130008	12.862858	13.158672	12.803777	13.57561	13.366954	11.146519	13.072773	13.09716	13.16718	13.599131	13.049123	12.604479	12.988079	13.112573	12.761606	13.028087
A_23_P108641	12.774283	12.986145	12.943286	12.719203	12.5239525	12.711426	12.763773	12.407667	12.899177	13.429692	13.642091	12.58161	12.008596	13.067972	12.320903	13.29018	12.707988	13.390132	12.898036	12.823481	12.826547	12.740091	12.921952	12.960699	12.939091	12.742341	13.010177	12.631108	12.66927	12.895102	12.74545	12.411116	12.614006	12.65258	13.640449	12.950746
A_23_P108657	10.351449	10.50987	9.578563	10.083049	10.393204	9.719995	10.310477	10.253573	9.471904	11.324451	11.123849	11.040922	10.472214	10.366913	10.68903	9.7708235	10.31375	10.324584	10.131575	10.302537	10.4439535	9.997138	9.745127	10.396596	10.384368	10.109783	10.517796	10.163038	10.433113	10.532488	10.458014	9.474274	10.400743	10.149172	10.8443165	9.8707905
A_23_P108662	15.040905	14.5076065	14.592419	14.830565	14.240677	15.366148	13.798203	14.538686	13.580975	14.551359	14.533522	13.732497	13.681766	14.019603	13.674695	13.4757595	14.478134	14.726908	14.357309	14.34417	14.0929985	14.335672	14.962176	14.568162	14.693902	13.343691	14.768153	14.265608	14.553323	14.37445	14.195198	13.416991	14.592419	14.383877	14.687308	14.5844965
A_23_P108673	10.083442	10.7112875	11.975333	10.100408	7.7650495	10.775928	9.810997	8.369496	10.783989	12.858037	8.284846	8.4126005	7.65239	9.956523	9.382267	10.20403	10.915291	9.710306	7.122998	7.5832906	7.397458	7.6243486	8.003902	8.60902	7.3371	7.914616	7.1781754	7.566903	6.709367	6.9389772	7.607715	8.393913	7.7800117	7.5685263	7.1498528	7.233254
A_23_P108699	5.3868575	5.5404844	4.432374	5.5731726	5.2237267	5.348776	5.1602516	4.250177	4.5895057	3.884201	4.5245624	4.0023537	6.0640397	2.7254276	2.654047	5.7589993	3.62852	4.7780323	4.5737925	3.5584369	4.9497366	4.392429	4.449083	2.8859603	4.9564657	4.643093	3.850465	4.149071	4.537795	5.0058475	5.3970866	4.2351832	5.154968	4.8841457	5.6161823	5.196974
A_23_P10870	11.157314	11.089056	10.996666	11.095307	10.835419	11.392161	10.904415	11.296133	11.218093	11.044094	11.226328	11.33599	10.415046	11.296493	11.77681	11.265335	10.932878	11.422813	11.089249	11.052068	11.287977	10.95199	11.559878	11.110403	11.128127	11.1209	11.227654	11.256021	11.205143	11.102079	11.347984	10.7530775	11.335427	11.388927	11.311203	11.431513
A_23_P108708	14.80527	15.011267	14.652845	14.620987	13.855177	14.631609	14.2536335	14.629841	14.483234	14.074226	14.431618	14.721334	15.034284	14.927197	14.396983	13.983283	14.444671	14.588615	14.234016	14.234487	13.273754	14.430621	14.274792	14.41998	14.324594	14.019603	14.500739	14.429128	14.438198	14.510234	14.683638	14.190465	14.638087	14.470094	14.485995	14.387214
A_23_P10873	12.934481	12.182001	12.448622	12.546262	12.6958885	12.6864395	12.570315	12.734549	12.390868	10.950667	11.699149	13.722713	14.818122	13.086406	11.758587	11.89585	12.714663	12.223258	12.910756	12.751071	13.083291	12.680028	12.658148	12.999748	13.048532	11.0943165	12.900283	13.016044	13.075879	12.995935	12.974916	12.728368	13.220381	13.041962	11.763217	12.734877
A_23_P108734	4.967517	4.589825	4.2951818	4.4283648	5.4612694	5.576651	3.0516143	5.0922265	3.1539032	5.028296	5.414692	3.2777853	4.781498	4.094651	4.7490516	2.9461355	4.371323	4.389298	3.8300135	3.967745	3.9379263	4.1567383	4.510965	4.324778	3.5174532	4.189926	3.9212399	4.1739593	3.539776	4.199182	3.9648163	3.8700855	2.9064975	3.2312825	4.566687	4.0092793
A_23_P108743	2.7107537	2.843603	2.6736457	2.6907718	2.6721525	2.696024	2.6633313	2.6934495	2.7329962	2.768489	2.6857805	2.7199523	2.6658437	2.7919693	2.7327414	2.6908817	2.6969829	2.811464	2.797359	2.700826	2.7273111	2.7459035	2.7562454	2.887855	2.7015066	17.654518	2.7074473	2.7001522	2.7407203	2.6931121	2.667327	2.6374025	2.7209537	2.6450171	2.7849638	2.65649
A_23_P108751	12.096702	12.703145	13.232841	13.205605	11.982866	14.376877	12.3475685	13.708598	14.368668	13.525556	14.591693	12.844604	10.614393	11.643552	14.887554	15.11644	13.28335	13.700959	13.054422	13.742362	14.07669	14.16043	14.320619	13.518489	13.260889	15.74394	13.768908	13.582935	13.79335	13.414248	14.370914	14.888619	13.606804	13.319242	13.2745075	13.6606655
A_23_P108761	11.519002	11.950783	11.361718	11.495392	11.14129	11.30149	11.18031	11.479856	11.304161	11.376459	11.859346	11.6521225	11.622017	11.657029	11.210418	11.410238	11.416224	11.569353	11.601669	11.405613	11.312138	11.333657	10.982403	11.571625	11.481707	10.41767	11.613302	11.477646	11.666286	11.737061	11.44642	11.2392025	11.505239	11.389689	11.72658	11.296133
A_23_P108785	15.206458	15.252073	14.731314	15.110762	15.143064	15.012032	15.009985	15.045658	14.771967	14.528765	14.808926	15.405003	16.448887	15.236672	14.701647	14.914329	14.728335	14.86469	15.388547	15.542226	15.077162	15.442374	15.115229	16.088936	15.9757	13.949499	15.462366	15.502701	15.375453	15.804437	15.450846	15.211695	15.688551	15.408326	15.21454	15.294874
A_23_P108819	5.2381754	5.7244725	5.4532404	5.808671	5.430515	6.121448	5.2107115	5.0841284	5.223036	5.8206716	6.5628448	5.169684	6.076672	5.726356	5.413358	4.631329	5.4520254	5.0272164	5.540158	5.3233094	4.9086733	5.272216	5.269166	6.3863373	5.1944933	4.6539083	5.300914	5.39681	5.510788	5.427702	5.5681977	5.6730876	5.636345	5.4205832	5.6704392	5.1393876
A_23_P108823	8.621626	8.849451	8.802765	8.997582	8.252628	8.945295	10.000788	9.284814	10.265052	8.900364	9.590797	10.115448	9.336263	8.1537695	8.733613	10.59507	8.68375	8.638828	9.658274	10.605696	10.614101	10.18292	11.689864	9.310366	9.771049	12.943986	10.8759775	9.926515	10.399594	10.181313	10.201397	10.26969	10.43663	11.374636	9.833069	10.605443
A_23_P108835	13.163572	12.586828	12.944919	12.854116	13.45304	12.704928	13.374386	13.031495	12.909752	12.725491	12.734549	13.440703	13.338955	12.92745	12.974916	12.766185	12.818873	13.031032	13.405724	13.459463	13.462776	13.266402	13.433456	13.078139	13.285597	12.846494	13.581377	13.467455	13.700959	13.567542	13.640449	12.670995	13.378282	13.626307	13.468816	13.533535
A_23_P108842	12.929898	12.559812	11.630401	12.851401	12.2801	12.36487	11.443921	12.846167	12.097242	11.543653	14.056044	12.630105	14.3375225	13.637155	12.590368	11.463513	12.37736	12.923097	13.270068	13.129106	12.793204	12.802998	13.144406	13.599131	13.700347	10.445483	12.712581	12.895102	12.931628	13.02618	12.48806	11.830039	12.942024	12.97168	15.3019705	12.804084
A_23_P10885	8.315106	8.636464	8.317359	8.47477	8.183903	7.8091984	8.138549	8.306283	7.949098	8.064002	8.224095	8.59933	9.410345	8.81723	8.5663	7.67048	8.223399	8.395872	8.828227	8.5273285	8.61694	8.738992	8.374385	8.624741	8.756666	7.4333243	8.828982	8.788117	8.624235	8.878173	8.816947	8.590375	8.490925	8.414246	9.126524	8.359294
A_23_P108871	11.331747	12.148979	11.1459875	11.555438	10.873479	11.038673	11.1588335	11.52198	11.169259	11.553611	12.274497	11.197049	11.251076	11.473723	10.658805	10.847492	11.445211	11.393893	11.274908	11.263629	11.105103	11.355737	10.892955	11.612639	11.68285	10.890899	11.417023	11.182724	11.252929	11.381366	11.318296	10.76042	11.291532	11.088785	11.298891	11.007446
A_23_P108883	9.665754	6.3561974	6.8300233	6.8394265	7.111151	7.2608333	6.1711736	6.4913926	8.148313	5.5404844	6.5725083	6.500272	6.016535	6.264403	5.5913863	6.195213	6.530328	7.052561	8.289596	8.475296	8.034854	8.546559	7.3929954	9.71468	8.8016615	7.19635	7.1264963	7.2650456	7.9522924	8.882605	7.840097	6.391417	7.4002786	9.835449	7.7290554	9.381612
A_23_P108911	5.0653286	4.388462	4.9988084	4.975675	4.1932755	7.6808915	2.7551947	5.264075	3.0612564	5.166391	4.535445	3.5163825	4.9158807	3.8358767	3.923842	3.0540738	4.776446	4.170397	4.192388	3.970156	4.1115026	3.8827894	4.145737	3.2247016	3.968614	12.793204	4.168802	3.737006	3.5105686	4.3000455	4.6669393	4.1904044	4.34157	4.11421	3.1779726	4.1298814
A_23_P108922	9.646811	9.599485	9.621342	9.418407	10.091907	10.469877	9.901007	9.102762	8.912372	9.049803	8.8011675	9.267302	10.662161	9.672417	9.350266	9.345169	9.172531	8.7816725	9.310775	9.361828	9.206913	9.613718	9.460426	10.072182	9.886387	8.8959465	9.494758	9.443732	9.2565	9.406949	9.332234	9.29843	9.607953	9.547759	9.626175	9.33402
A_23_P108932	7.9151225	8.794812	8.065971	8.315675	9.113348	9.762441	9.442839	9.380483	10.662624	9.395606	8.428244	9.224482	6.757746	8.320788	10.015487	10.2662945	9.612552	9.427765	9.783247	9.51189	9.699113	9.66311	9.6204	9.732338	9.426	10.562532	9.287532	9.570524	8.615212	8.614445	9.272388	9.850998	8.89647	9.0521345	8.79058	9.266574
A_23_P108948	11.438119	12.170138	11.7488	12.094357	10.470121	11.129788	11.4312315	11.793291	12.229171	10.447311	10.853636	12.419744	12.444473	11.485592	11.798974	11.817587	11.449919	11.481026	10.931862	11.189684	10.544513	10.12338	9.375761	10.889696	10.980907	8.9742985	10.7176695	11.32546	11.198867	11.247615	10.93036	9.973131	11.103791	10.726015	10.32685	10.392702
A_23_P108970	5.781786	5.9842515	5.471142	6.071262	6.264403	5.193487	5.4248977	5.3042746	5.195593	5.9517817	6.0105376	5.680062	5.875109	6.284828	5.0189066	5.3327622	5.8957353	5.1090446	6.2128005	6.3849125	6.9848504	6.087252	7.351204	4.8672023	6.221284	7.916319	6.9205112	7.251147	5.766156	5.6752167	6.3366504	5.379052	6.458385	7.179452	6.1675267	6.601373
A_23_P108990	5.9075246	5.641786	6.280538	5.972294	5.9153037	3.5721762	4.6444	6.421652	6.6310024	6.0727286	5.8757977	5.3268538	6.1009254	6.778898	6.231441	4.7784333	6.0925875	5.701723	6.1627603	5.805251	5.6915207	5.8770404	5.9839487	6.1903925	4.401627	4.3912783	6.0455976	6.2380877	6.19735	6.177448	6.178922	6.3086357	6.2056885	6.217766	5.9881816	5.76471
A_23_P108994	13.47774	12.748701	14.231792	12.97168	14.076223	14.105369	14.102373	13.32353	13.530696	13.441339	13.829677	13.719117	12.660647	13.502658	13.475171	13.729924	13.614843	14.0613785	12.649019	13.269577	13.331951	13.699146	13.653314	13.596834	13.124764	13.119632	12.986527	13.08407	13.031495	12.783133	13.561654	13.354527	13.680674	13.713729	13.194863	13.345562
A_23_P109001	6.786373	7.333714	7.6919546	6.988223	7.604174	7.1336036	7.3440323	6.9653955	6.8451486	7.628308	7.562105	7.2321987	6.332708	7.2568226	7.3938336	6.8676324	7.070685	6.8865333	6.871002	6.7514977	6.979819	7.9579773	7.595217	8.343434	7.816569	6.822139	6.2979946	7.1533804	6.730203	6.872368	6.6205573	6.892845	7.3684444	7.1563087	6.9016485	7.083704
A_23_P109017	9.629113	10.213636	10.256943	8.926671	10.343531	9.698399	9.966572	10.046624	9.291757	11.355427	8.973818	10.335142	9.030342	8.576281	7.7008333	9.114509	11.994837	8.783045	9.158698	9.534039	7.8180857	8.248224	9.414002	10.18178	11.055723	8.22463	9.622384	9.967589	8.789068	9.058446	9.0362625	9.538669	9.146771	10.188178	9.742282	9.029509
A_23_P10902	11.5828285	11.970085	11.542008	12.290821	10.954257	12.02158	10.280332	13.277922	11.329225	12.727663	12.357568	12.23282	8.065971	11.773434	10.469698	12.328044	11.730568	13.257656	13.247876	14.181096	13.9755125	13.514667	14.007867	12.532034	13.241083	14.066934	13.848652	13.505746	13.671167	13.188917	14.579258	14.278238	12.450445	13.250432	13.081478	13.817555
A_23_P109026	13.390489	11.54626	13.798203	12.489733	12.072223	15.397663	10.803036	12.217911	11.5529995	10.671714	12.04604	10.966791	11.368453	10.9148035	10.341638	11.272583	11.809393	14.123783	11.798476	11.569942	11.762407	11.387875	12.0710535	11.555438	10.787067	11.252095	11.339157	11.865398	11.7629795	11.787245	11.877447	11.692252	12.3376465	12.491045	11.595617	11.964175
A_23_P109034	12.194016	12.765828	12.043355	11.869351	13.246073	11.695175	12.58763	11.768459	12.798494	12.674888	12.288202	12.833776	11.998655	13.24736	13.462439	12.834606	13.3748865	12.3798065	11.611869	12.277399	12.310167	12.066699	12.120569	10.612881	11.588208	11.346048	11.791882	12.359975	12.106218	12.060797	12.159438	12.4527025	12.150656	12.24418	10.48643	11.890279
A_23_P109055	8.100755	7.962324	8.098878	7.845029	8.078218	7.814724	8.591739	7.810373	7.6503778	8.527051	8.474499	8.373431	8.023673	8.3723955	8.063731	7.9860005	8.057277	8.080157	7.888503	8.116543	8.05123	8.324942	8.185945	8.496089	8.367422	7.5402904	8.116765	8.058951	8.145044	8.28048	8.179001	7.5237565	8.409439	8.048265	7.906582	8.144766
A_23_P109072	9.522447	8.666101	8.981292	8.5134735	8.950429	10.019371	8.600485	9.179386	9.682249	10.43616	8.035488	7.545508	7.442904	7.7315526	8.389063	8.632603	10.158783	9.117305	8.299809	7.4131727	7.5972023	8.749577	8.3832245	8.393685	7.9752817	7.157428	7.932385	8.243295	7.4161043	7.531261	7.9318733	7.749145	7.5195346	8.431888	9.735044	7.4931273
A_23_P10911	9.542681	9.146543	9.4595175	9.83418	9.04853	9.916786	9.21639	9.764291	10.197268	9.631117	9.741656	9.931439	10.779576	9.494101	9.414002	9.6653185	10.3766165	10.090897	9.106399	8.8330555	9.201451	9.284355	9.918646	9.381383	9.253564	9.805484	9.01585	9.523834	9.045364	8.841235	9.580172	9.905081	9.325952	9.221236	9.47455	9.385984
A_23_P109122	12.895102	13.47468	12.763773	11.486526	14.0587225	13.806047	13.213472	12.167624	12.609389	14.979952	12.899177	11.930898	12.028736	13.40207	13.182039	12.420815	11.916929	11.602755	12.0258045	12.734097	12.689521	13.09916	13.612378	12.397819	12.790786	12.108779	12.589062	12.710172	12.646026	12.614006	12.68575	13.218171	12.662767	13.008296	11.280143	12.580274
A_23_P109133	5.879351	6.0102925	6.226239	5.8238845	5.819583	6.9205112	5.595518	5.1859455	4.992943	5.3597198	5.3156343	5.5004716	5.4626303	5.905726	5.7476454	5.1306868	6.2276697	6.749236	6.5900183	6.223744	6.2326818	5.2184258	5.980591	5.9276443	5.963608	5.4060316	5.62575	6.1562886	6.415638	6.532833	6.224248	5.8589296	6.145876	6.2629533	6.1577635	6.604437
A_23_P109143	13.9755125	13.458423	14.074226	13.734928	14.27738	14.554331	14.503338	14.034415	14.313098	13.094941	13.972013	13.777072	13.797584	14.313651	14.876829	14.496557	13.973646	13.6443815	13.45394	13.962245	13.858726	13.490227	13.776094	13.166395	13.4792595	13.763706	14.010807	13.855177	13.796519	13.650681	14.17246	14.295101	13.432146	13.707467	12.929898	13.839436
A_23_P109171	7.7090764	10.807685	8.77857	8.7177305	10.829258	8.156951	11.856057	10.143685	10.210722	11.355165	10.276015	9.062033	7.221804	6.857976	9.790559	11.221432	7.989579	9.547238	8.337302	8.205988	8.702474	8.941124	9.511662	8.686384	8.296549	9.983938	9.161424	8.294466	7.917781	8.474086	9.071868	8.5153265	8.441061	8.642629	8.432201	9.010713
A_23_P109184	10.198482	13.366065	10.570154	13.010177	8.156684	7.377332	7.439468	8.037955	10.587744	12.759037	12.944919	8.165435	9.272111	11.2543	6.4442973	8.954031	10.778389	8.411298	7.402183	7.7532268	7.2552485	7.500064	7.4374056	6.427879	8.401429	4.8748336	7.508755	7.328142	8.47315	8.572895	7.39929	3.0928671	7.8620276	7.852112	6.927666	7.9792438
A_23_P109193	6.3011312	6.339806	6.0497656	5.447863	6.0196066	6.056136	6.005505	6.5673213	5.826153	5.8957353	6.6116605	5.4886565	7.0445843	6.2320786	5.882767	6.034322	5.885246	5.913657	5.707074	5.8347936	5.349832	5.914759	5.498406	6.4381237	5.929011	4.276915	5.83867	5.684786	5.8271775	5.854608	5.7687607	5.575026	5.534631	5.627494	6.230532	5.457657
A_23_P109201	15.001651	15.171112	15.240401	15.2171335	15.564321	15.144323	15.774656	15.311417	15.203112	15.581345	15.2788925	15.471582	15.274582	15.243042	15.3198805	15.095931	15.716083	15.890018	14.993384	14.965495	15.07246	15.325228	15.140652	14.77577	15.283541	14.441429	15.066749	15.271764	15.078254	14.936361	15.100994	14.858948	14.9836445	14.962176	15.712229	15.171112
A_23_P109224	7.4462037	7.3890424	7.0103707	7.7679124	7.1810336	6.9656696	6.6154084	7.554962	6.908656	6.7454295	7.511757	6.6191516	7.4605722	6.681374	6.645457	6.5863657	6.973242	7.202901	7.283763	6.6485353	7.0895243	6.207186	6.3096676	6.245015	6.6170483	6.5779533	6.5668173	6.821607	7.1778226	7.3030753	6.835209	6.7972193	6.8224034	6.9151626	7.614498	7.2860327
A_23_P109229	5.741746	5.628972	5.4248977	5.7155933	5.2107115	5.4721622	4.964964	5.9672403	5.208966	5.007313	4.6532903	4.5072184	5.3049197	4.9315095	4.541614	5.0442753	4.611371	4.4923124	4.8540826	4.670511	5.007981	3.9638295	4.796613	6.35597	4.7230024	4.8672023	5.0432973	4.637199	4.724446	4.586519	4.7985654	5.226042	5.046772	5.1306868	5.2210374	5.27629
A_23_P109235	11.228083	11.752896	12.260516	11.915454	12.434832	11.947914	12.654482	12.073798	11.805974	12.527545	12.228496	12.640092	11.61796	12.201612	12.544147	11.946939	12.111014	12.083932	11.90661	11.9669485	12.042893	12.571486	12.945912	12.7752075	12.698791	12.114258	10.988266	12.267197	12.121841	11.918651	11.944889	11.915206	12.420512	12.398057	12.007798	12.486023
A_23_P109254	14.275857	14.406769	14.224646	14.2536335	14.546218	14.095614	14.355924	14.472832	14.024747	14.051862	14.376111	14.479922	14.471888	14.735716	14.571988	13.791014	14.341128	14.37748	14.826356	14.681682	14.677886	14.627492	14.540454	14.656279	15.05944	13.675608	14.6741705	14.647773	14.557889	14.648828	14.44317	14.298406	14.595815	14.59418	14.402592	14.663818
A_23_P109269	10.228315	11.366599	11.400484	10.37462	11.469128	10.879942	11.538019	10.357066	10.480426	10.714773	10.103561	10.429013	7.609483	10.428764	11.982866	10.983715	10.92329	9.72413	9.905632	10.071547	10.190598	10.571134	11.254538	10.242512	9.895254	9.93353	10.308357	10.466818	9.897892	9.847896	10.511138	10.537835	10.261083	10.450829	9.883934	9.864913
A_23_P10927	7.9082303	7.182875	8.106797	7.350391	8.282483	7.446977	8.60564	8.085456	7.9618244	8.521972	7.6927147	8.762516	9.254706	8.576504	9.029709	8.970174	7.9789853	8.231784	7.779231	8.202448	8.472949	7.985535	8.006254	7.9601297	8.192602	8.3094635	8.175995	8.229203	8.386612	8.153334	8.457818	7.7132707	8.018873	8.35427	8.47802	8.2302
A_23_P109286	2.716646	4.466207	2.6323817	4.4310317	2.6131635	2.768946	4.4616337	2.7189977	7.58928	2.6717625	2.6856647	2.7732642	2.7230422	2.6445105	2.662459	2.7241368	2.9271407	2.6235728	2.7054272	3.3284512	2.6808684	2.7321367	2.646441	2.695102	2.6224399	4.1835065	2.6806705	2.6450171	2.7068634	4.364154	2.693004	2.6467824	2.686574	2.63874	2.8642466	2.672567
A_23_P109304	8.602516	8.702637	8.939152	9.066263	9.148255	8.553527	7.925577	8.835668	9.23301	9.755687	8.345796	8.081373	11.294175	8.932091	9.278055	9.095487	9.373211	9.018423	9.065413	8.651991	8.311996	8.471211	8.337011	8.960484	8.310317	8.675374	8.719176	8.549023	8.616115	8.639016	8.58806	8.907116	8.188023	7.9898257	8.921339	8.495438
A_23_P109320	6.052001	6.562048	6.89396	6.405164	5.421165	5.900468	9.960963	6.3468037	6.7229657	6.149643	8.483379	7.719928	7.6020713	5.6621265	11.46564	8.962555	5.5270276	5.91315	6.291047	6.126732	7.222848	6.3417935	7.37038	6.201845	6.067915	6.1366057	7.073778	6.682435	5.7285013	6.652297	7.20082	7.272817	6.379473	6.8691225	7.5975795	6.6789284
A_23_P109322	6.883465	7.0498257	6.893115	6.8376584	6.663935	7.246766	7.1678534	7.955646	13.384953	7.4482365	10.902031	6.9227996	6.0316954	10.455988	5.1996417	6.080347	6.154515	6.762724	8.630928	8.480655	6.6236324	7.2704296	6.148525	6.005762	6.947057	8.956273	7.328142	6.385573	9.353088	7.8199544	6.571701	10.012586	6.8964963	6.550782	6.3963413	8.145557
A_23_P109333	13.788165	12.951594	13.534055	13.172621	13.653736	13.568217	14.025479	13.9013195	13.408092	13.351774	13.027335	13.690816	12.491045	13.736632	13.660095	12.970822	13.924234	13.16929	13.6214695	13.381525	13.504117	13.734408	13.734408	13.45304	13.628659	14.638851	13.643245	13.509605	13.623324	13.681293	13.541493	13.017479	13.428172	13.565576	14.245118	13.628659
A_23_P109345	15.150135	15.456373	15.693888	14.946114	15.668508	15.277465	15.677162	15.197589	15.540119	15.723338	15.299303	15.460961	16.256914	15.211695	15.754433	14.906671	15.507072	15.498024	15.084536	15.403988	15.382537	15.737883	15.792789	14.987745	15.508912	14.997953	15.710594	15.626781	15.564321	15.422791	15.616656	15.653591	15.542226	15.570213	14.536788	15.380846
A_23_P10936	2.6855385	8.770481	8.185335	6.707203	2.6542053	2.864039	2.659424	2.6838963	5.575026	2.7140858	2.6665587	2.70859	2.7244318	2.7398586	2.67628	6.8865333	2.6681154	2.763562	2.7147279	3.3638055	3.605618	6.0359716	3.995304	2.8294866	3.4197314	4.8499713	4.257571	2.9952412	3.371951	4.193654	2.9890916	2.9046998	3.4531846	4.0339937	2.6715002	3.2077649
A_23_P109382	4.6873636	4.8251834	3.9434288	4.9402485	4.475767	5.3369074	2.6200566	4.695369	4.813953	4.9244137	4.9042606	4.6029	5.094352	4.512043	4.251578	4.00875	4.7113996	4.7003217	4.2224464	3.8711145	4.7194004	4.501516	4.198209	5.37626	5.059155	3.7299733	3.9710763	4.269184	4.623704	4.5955725	4.3114963	4.464989	4.6166043	4.4097266	4.260288	4.1478696
A_23_P109393	7.5486403	7.5303493	8.162868	7.234909	8.006593	7.3775425	7.5563793	7.742627	7.557621	8.230974	8.15472	7.6877084	7.3249016	6.7825685	8.700309	8.059705	7.060916	7.2124147	7.1527653	7.3249016	7.5857816	7.5353	8.558201	7.241968	7.3047643	9.35628	7.1544905	7.438493	7.083704	7.182391	7.5052023	8.026001	7.4519925	7.678503	7.648746	7.7551966
A_23_P109410	9.696043	9.428186	9.508112	9.4801855	9.314571	9.190719	9.726833	9.6624565	9.216006	9.729654	9.731812	9.553828	8.865924	10.0311575	9.771049	8.992238	9.487511	9.171906	9.741405	9.717445	9.957978	9.837095	10.511633	9.852212	10.026499	9.65693	9.716628	9.870942	9.88244	9.685338	9.972022	9.662242	10.088973	9.997333	10.018563	9.831534
A_23_P109420	10.86384	10.224292	11.495657	10.63749	10.2751875	10.982403	10.561339	10.882687	11.048656	10.302053	10.877548	10.968588	10.738494	10.813947	10.294181	11.183263	10.558526	10.9102335	10.695637	10.978527	10.828254	10.644605	10.286818	11.660211	11.2392025	11.012867	10.962111	10.619999	10.631024	11.3457155	11.046564	10.288507	10.646394	11.118935	10.677344	11.176186
A_23_P109427	9.967851	9.895692	9.564278	9.97814	11.408279	10.780066	8.633862	10.000591	10.226676	10.741817	11.110876	10.19079	8.873941	9.961959	10.292137	10.826381	10.4637	9.066738	10.119737	10.709925	9.929513	9.361828	10.72653	10.072402	10.406062	10.725737	10.963591	10.102345	9.343354	8.68375	9.640394	11.388644	9.695105	10.826206	8.665424	10.803269
A_23_P109436	11.4707775	11.045979	11.342396	11.658881	10.496338	11.004126	9.735044	11.070322	10.252181	11.367384	10.408332	10.822251	14.227821	12.002376	10.962111	10.082142	10.844838	11.18833	11.5247135	11.230617	11.391275	11.58802	11.724732	11.777757	11.612362	9.466941	10.854651	11.220851	11.308865	11.347984	11.372587	9.750816	11.664333	11.60738	12.159438	11.922033
A_23_P109442	12.253842	11.966119	12.385822	12.014409	12.678479	12.196302	12.300127	12.0710535	12.172417	12.960699	12.081807	12.079168	12.164223	12.204078	12.566897	12.642159	12.137428	11.899756	12.641677	12.44502	12.58763	12.359798	12.351722	12.181378	12.517857	12.0880165	12.602824	12.399339	12.35871	12.371803	12.493864	11.811534	12.088644	12.190295	12.978924	12.591012
A_23_P109446	11.239422	11.196468	11.320453	11.151874	11.490285	11.177858	10.924618	11.414949	11.371705	11.987679	11.2117605	11.127591	10.941401	11.3854475	11.629114	11.1908	11.207102	10.898018	11.537442	11.237033	11.480323	11.393359	11.388927	11.301771	11.540633	10.541766	11.496299	11.510138	11.414686	11.33724	11.498406	10.850024	11.232999	11.343489	11.991277	11.439789
A_23_P109452	9.723592	10.329412	9.863617	10.086667	10.435955	9.63179	9.962178	10.167025	9.687424	10.646604	10.044357	9.623336	8.575324	9.620839	10.370022	9.881333	9.982345	9.687892	9.773168	9.547238	9.299162	9.59576	9.192851	10.150353	10.00181	8.395081	9.726833	9.584383	9.634318	9.926324	8.6416025	9.614674	9.513886	9.409899	10.540604	9.529798
A_23_P10947	6.521978	7.025173	6.9878807	7.559346	7.1789527	10.357995	7.028455	6.9554815	6.8964963	6.482456	7.094386	7.3932405	8.796346	7.7736135	6.885706	6.6476827	7.6360188	7.1966124	7.438493	6.905669	7.1374326	6.9695253	7.646554	8.441266	7.6623635	12.831822	6.872681	7.424769	7.0812593	7.390022	6.933317	6.8962455	7.23641	6.796435	6.705065	6.8751707
A_23_P109470	9.698688	9.957978	10.357296	9.214953	9.699526	9.59576	9.912523	9.584865	9.778218	10.263494	9.28803	9.695105	9.757414	9.668623	9.296239	9.75059	9.989092	9.392969	9.486296	9.516291	9.559692	10.052988	10.4914665	10.759267	10.289171	10.235518	9.491433	9.58416	9.512146	9.604134	9.63954	9.265924	9.942909	9.791989	9.791989	9.922998
A_23_P109488	9.014061	8.07719	8.536125	8.964466	8.88624	9.343354	8.69903	9.278055	8.78766	8.135482	9.196617	9.05815	9.533613	9.782644	8.908321	8.079891	8.6887865	9.221236	9.661417	9.855384	9.795462	10.117898	10.431985	9.739619	9.948449	8.658172	9.868895	9.479737	10.183846	9.370915	10.016557	8.362895	10.080835	10.189376	8.597096	10.233474
A_23_P109508	11.4758835	12.437375	10.935837	10.867482	10.276015	10.39083	10.129987	10.558297	9.943333	9.229707	9.565009	10.870022	12.110635	11.376202	9.602251	9.109976	10.115448	11.001577	10.206063	10.949028	10.546829	10.950667	11.143587	11.85817	11.298465	9.055755	10.566051	10.498734	10.951773	10.844838	10.847971	10.012878	11.231132	11.103581	10.827196	10.757729
A_23_P109547	11.714916	11.55197	11.4189625	11.31168	11.619646	11.316333	11.169742	11.570337	11.206007	11.303143	10.9752	11.493164	10.288507	11.562204	11.559269	11.223783	11.537442	10.933108	11.009388	10.9900875	10.953975	11.110146	11.076066	11.274674	11.169742	10.419047	11.08322	11.196468	11.239422	11.287439	11.3022995	10.219397	11.299219	11.175478	11.380221	10.909265
A_23_P10956	5.552884	6.1651654	5.3970866	6.349912	5.1284375	6.0298023	4.5556703	6.336046	7.1137295	5.185168	7.9869785	5.399035	7.2314286	5.4808135	5.021488	4.887576	5.2359114	6.122383	6.6954985	6.5236726	7.1491547	6.744105	7.374034	6.9125113	7.058287	8.7883625	6.8486657	6.9355035	6.4866714	5.706149	7.187995	7.495462	5.970908	6.3061237	5.7725163	6.740576
A_23_P109593	10.942605	10.238247	11.247927	10.384135	10.702408	10.912916	10.971939	10.620578	10.51217	9.747171	10.3989	10.706077	11.719815	10.725033	10.315315	10.715029	10.726772	10.38739	11.182462	10.856221	11.04792	11.314812	11.839352	11.665465	11.709043	10.596185	11.133952	11.06428	11.0018015	11.161435	11.076769	10.658805	11.376676	11.309402	12.44308	11.139738
A_23_P109606	11.534216	11.5027075	11.885198	11.663791	12.144142	11.997018	11.374636	11.713088	11.816463	11.872196	11.33599	11.803048	11.152397	12.023639	11.803584	11.734237	11.603522	11.60292	12.081933	11.862367	12.047818	12.63438	12.520962	12.728703	12.668576	11.277926	11.519562	12.420512	12.021243	12.016149	11.971572	11.847636	12.249368	12.319543	11.472101	12.042575
A_23_P109614	4.1125345	7.989297	4.1461368	4.186569	3.2992089	6.5684714	3.2194755	5.873215	4.5519586	4.5510426	4.6974382	3.4484527	3.8034995	3.3782375	4.305041	3.4913788	5.0051684	3.3433485	3.3068776	3.4683752	3.5805645	4.3734355	3.9228594	3.5998871	3.1360953	3.0516143	3.46613	3.299618	2.9828029	3.7020745	3.5827332	4.7486506	3.4848292	4.1835065	3.7268493	3.064314
A_23_P109636	12.576875	12.585831	12.14135	12.600587	13.033581	12.792019	13.650681	13.415581	12.941587	12.109713	12.899468	13.642672	11.170961	12.941245	13.562897	11.764087	13.099599	13.012588	13.569863	13.467455	13.379779	13.103506	13.65028	12.963661	13.332381	13.486764	13.627369	13.612826	13.541493	13.393036	13.458073	13.121508	13.719625	13.586588	12.494967	13.443941
A_23_P109643	11.146236	10.313518	10.394305	10.879729	10.1073885	10.563944	10.011676	11.066859	10.72453	9.940794	10.733043	10.378826	12.108223	10.299746	10.085502	9.833069	10.490572	10.633086	11.613568	11.013396	11.127591	11.673992	11.998927	11.1427145	11.466675	11.402921	11.433352	11.003893	11.375423	11.304652	11.5119915	10.846295	11.369276	11.331462	11.545479	11.422813
A_23_P109655	7.7302833	7.849325	7.883854	9.095487	7.804103	9.472537	9.354794	9.253564	9.65614	9.287532	8.303596	8.321574	7.677303	8.129076	8.19451	9.236065	10.111397	9.091462	8.326587	8.907365	8.654963	8.429204	8.622114	9.296652	8.447243	9.73595	8.599995	8.865226	8.483888	8.646693	9.280083	9.048077	9.01585	8.598415	7.888013	8.48142
A_23_P10966	5.2318945	4.0003247	3.8383641	4.080413	7.8765726	2.6143956	4.5868645	2.6353624	5.710826	4.5697455	8.260112	5.438665	2.6400778	4.531418	4.881279	5.091178	4.4455795	4.8895435	5.5913863	4.8245153	5.88555	5.834485	6.4423428	5.3800464	4.6522026	6.439663	4.860006	6.2615337	4.700688	4.944737	5.236299	5.060071	5.9431496	5.2331157	4.473471	5.4705105
A_23_P109677	13.673836	14.222048	14.162523	14.001372	13.797175	12.354766	13.535322	13.879843	13.813709	14.282045	14.01436	13.808255	13.673836	13.518948	13.497022	13.646412	13.686711	13.59871	13.556425	13.458073	13.473825	12.680843	12.185711	13.087271	13.020126	11.91116	13.406165	13.267364	13.633668	13.711349	13.372216	12.742341	13.110456	12.881097	14.164037	13.404754
A_23_P109682	12.482935	12.593151	12.444162	12.773222	12.41643	13.085584	12.303474	12.551401	12.569841	12.388058	12.191597	12.500784	14.065406	12.849948	12.848297	13.02496	12.357185	12.838507	12.797301	12.778324	12.773222	12.599847	12.715828	12.710172	12.612415	13.074046	12.673816	12.632405	12.759715	12.716201	12.820213	14.056044	12.8677	12.694786	12.683206	12.8522005
A_23_P109720	2.897695	3.0774894	2.7470763	3.0298717	2.6984642	3.2790823	2.8244119	3.4175723	3.2737322	3.0326693	3.3310192	3.2774084	3.013514	3.0225346	2.8454628	3.023749	2.9886045	2.7873101	3.0858643	2.7599428	2.8050003	2.8706949	2.8463693	3.6683934	2.8524883	2.7784898	2.7656255	2.7464788	2.7858057	2.8562088	2.7848275	2.7027965	2.9440525	2.70039	3.385385	3.0208623
A_23_P109733	8.655205	9.249759	8.908544	8.767119	9.08965	8.2069645	10.239113	9.094027	8.7185135	8.795721	9.088032	9.070906	8.6416025	9.21422	8.944677	9.145438	8.707743	8.328494	9.128072	9.038363	8.963248	8.915734	9.2337885	8.876693	8.98659	8.827348	9.196897	9.01616	8.712754	8.845348	8.89647	8.414757	8.916668	9.016312	9.967589	8.85492
A_23_P109768	14.02199	14.199685	14.367311	14.150138	14.382348	14.0929985	15.938377	14.569044	14.1017685	14.237207	14.117471	14.5571995	14.090788	14.056044	14.272182	14.342766	14.24783	14.490237	13.964415	14.027824	14.01024	14.043281	13.924938	14.01024	13.972615	14.888619	14.128832	14.11229	14.012317	14.130524	14.094257	13.617336	14.038477	14.039805	14.467547	14.027824
A_23_P109774	12.4351635	11.593352	12.004049	12.301291	12.4564295	12.109995	12.196594	12.353784	11.62096	12.050082	12.144394	12.207089	11.992625	12.279202	12.223614	11.593108	11.849391	12.248713	12.605882	12.484965	12.457893	12.304829	12.384253	12.446009	12.560763	11.841852	12.536695	12.500079	12.49062	12.667206	12.621158	12.1364765	12.642159	12.48172	12.211548	12.635644
A_23_P109785	4.286287	3.2900095	3.2447832	3.368501	3.3289971	4.473471	5.4870872	5.2053995	4.759608	3.2594252	3.6553817	5.137625	4.9719095	6.6041474	5.9150095	3.7907512	3.2110794	4.543901	5.7277956	5.1048636	5.8957353	6.2654505	5.4528904	5.135143	6.066497	3.654958	5.525002	5.407651	5.676145	5.424526	5.216869	3.4981174	4.812163	5.100112	8.285328	4.600795
A_23_P109794	6.5763197	7.1432595	6.8934236	6.4893446	6.541483	6.907042	6.704824	6.3446703	7.250851	7.3417063	6.6391134	6.7348995	6.5594306	6.96645	7.9313416	7.313749	7.118362	6.596761	6.3742976	6.5970387	6.563157	6.678011	6.5973372	6.8022227	6.547886	7.3291845	6.5537624	6.6271076	6.1376667	6.747083	6.654461	6.2748966	6.6985703	6.433991	7.280831	6.0621147
A_23_P10980	3.4489298	4.2109513	4.0509057	6.320327	3.491059	2.6449323	6.601373	4.174519	5.674992	7.979444	7.1374326	6.6377115	5.5356727	7.338168	8.760398	8.04001	4.124973	4.0459013	5.653136	5.313734	5.6552305	5.2596436	6.6794353	5.8612494	5.852592	7.982776	5.857766	6.9564934	5.334987	4.505811	5.207883	6.259605	5.279229	5.1039705	5.548811	6.4148645
A_23_P109812	3.5771685	2.7808988	3.959459	3.3973584	3.2668834	2.711668	3.0823824	2.8362148	2.7556887	2.8463693	3.5131235	2.834268	2.9144275	3.1199694	4.4543076	2.7562454	3.7138653	3.9671469	4.1330132	3.7299733	3.3072906	3.3160672	4.382235	4.3114963	2.7031937	4.9186244	3.663102	3.3929834	3.5893106	3.955415	3.968614	3.776511	2.730439	3.2121108	5.503585	3.2696755
A_23_P109821	14.802222	14.57058	14.2805395	14.963371	14.590266	15.007759	14.856128	14.852992	14.940708	15.057016	14.8483305	14.942089	14.774724	15.186511	15.000411	14.599539	15.16963	14.816277	14.987745	15.164197	15.166797	15.502701	15.48401	15.465068	15.517123	15.197589	15.291283	15.1241665	15.166797	15.226324	15.275919	14.764522	15.200345	15.336416	15.63975	15.396357
A_23_P109843	4.6620193	4.6673794	4.3963857	4.5255055	4.2279844	2.690978	4.116577	3.762795	2.6578007	2.643771	3.5338862	2.6239555	5.131053	2.6509619	2.6206293	5.6458774	2.6215312	3.0296414	3.070112	3.670013	4.0601063	3.3037848	4.864284	4.677039	4.0154395	3.3496687	3.8245	3.348046	3.3143315	3.6140885	3.8096793	3.6532865	3.9638295	4.497301	4.452917	3.6975093
A_23_P109864	9.652803	9.449566	9.340315	9.77462	9.190158	9.831534	8.182028	9.016003	8.571639	8.342937	9.207837	8.286165	9.5702715	8.60564	8.2276535	8.605873	8.874586	9.765935	9.185384	8.910166	9.34496	8.433162	8.28442	8.407538	8.466604	8.096956	8.93753	8.857259	9.111692	9.045573	9.539075	9.308696	8.898584	9.3081875	9.8387985	9.426
A_23_P10987	10.007507	10.842343	10.023586	10.274664	9.978374	8.998589	11.148129	10.394107	9.974514	10.532488	10.286007	10.452874	10.000788	10.292842	10.211323	9.632702	10.634116	10.363241	10.413578	10.216384	10.231183	9.779497	9.700768	9.794528	9.905859	9.648459	10.403113	10.162527	10.415645	10.421457	10.169539	9.605768	9.889873	9.856067	10.370793	10.432618
A_23_P109877	12.582922	12.41007	11.714916	12.742341	12.04169	12.272842	11.998415	12.520308	12.382059	11.866816	12.240404	12.529261	12.422495	12.666769	12.289805	12.102571	12.219809	12.579923	12.8307	12.715828	12.769822	13.055205	12.635017	12.595162	12.860399	12.364333	12.899177	12.903741	13.045514	12.862858	12.92745	12.369967	12.909254	12.783133	12.548359	12.621158
A_23_P109881	11.957449	11.336561	10.0566	12.716974	11.0865135	10.981746	11.196134	12.501065	11.101838	10.50111	12.549048	11.512249	12.968908	11.890941	11.865398	11.070533	11.168011	11.4822235	12.801247	12.004049	12.357185	12.219558	12.597377	12.501065	12.181687	14.556438	12.224349	12.235487	12.576409	11.754784	12.566514	13.78867	11.665465	12.019612	12.222111	11.382832
A_23_P109895	10.961569	10.705311	10.626614	11.050028	10.662427	11.276393	9.864913	10.846076	11.094886	9.795026	10.530566	10.415196	11.249511	10.663582	11.2302885	10.598539	10.602905	10.769772	10.631448	10.240028	10.385405	10.702408	11.380749	11.289547	11.047438	10.108814	10.607128	10.8011	10.705837	10.445703	10.654762	10.994369	10.520089	10.620378	10.88753	10.754108
A_23_P109907	16.98504	16.612635	16.999182	17.177729	17.974815	15.460961	16.767303	17.056934	17.105822	16.996302	17.039608	17.207497	17.65887	17.63789	17.748001	16.899973	17.663036	17.545649	17.676548	17.676548	17.744514	16.8293	16.195097	16.676176	17.331238	16.246792	17.55761	17.613146	17.517277	16.837608	17.120716	17.63789	16.567146	17.00266	17.035954	17.260862
A_23_P109913	12.765828	11.695464	11.473182	14.100423	12.150253	12.877675	11.414949	12.338893	11.5485525	10.318489	11.793291	13.344077	13.748931	13.698724	11.903866	9.686853	12.870325	13.160927	11.086262	10.7332735	10.917212	12.100517	11.221938	12.313574	11.816761	9.342893	12.168557	12.595728	11.174	11.441127	11.988978	12.440732	11.560729	11.041939	12.04169	10.786565
A_23_P109928	13.591379	13.781383	13.378282	13.75497	13.255904	13.547478	13.359339	13.390132	13.599635	12.9649515	13.833536	13.660095	13.559564	13.565193	13.441672	14.081602	13.199151	13.473462	13.414619	13.75722	13.535322	13.508059	13.183039	13.866759	13.630255	13.851238	13.628659	13.632162	13.609475	13.776094	13.708111	13.354037	13.844267	13.857425	14.0587225	13.536482
A_23_P109934	10.617667	9.970561	9.726598	10.819595	9.249999	10.094848	9.450771	10.7713	9.860048	8.839853	9.671602	9.850062	10.439836	10.17229	10.119211	9.592884	9.989725	10.474393	11.395248	10.582816	10.529428	10.740246	11.083843	10.493483	11.018724	9.924611	11.318296	10.677756	10.850024	10.886547	10.971055	11.500621	10.662427	10.518573	10.582069	10.652872
A_23_P10995	6.076393	6.483679	6.971468	6.663028	6.221284	6.7702923	5.873215	6.050679	6.3729777	5.8282046	5.202356	6.467003	4.8168125	6.690611	5.238757	6.820738	5.8171425	6.2168183	6.349711	6.7780023	6.5880165	6.8612375	7.356934	6.7358413	6.7527432	8.27998	6.087869	6.7117143	6.376344	6.245015	6.3069134	7.648208	5.9811606	6.1387677	5.5303874	6.3817306
A_23_P109950	7.4308786	8.775853	8.877592	8.211655	8.732354	8.600749	8.700553	7.905435	7.8720245	9.639821	8.965093	7.3764997	7.1786275	7.367814	7.739531	7.8218055	8.806962	7.482594	7.714068	7.2628636	7.46611	8.489104	8.180469	7.554421	7.705365	9.301836	7.170382	7.6628633	7.2432203	7.0476055	7.413432	7.416835	7.804103	7.5955243	7.7839336	7.1212482
A_23_P109964	3.5908854	4.015837	3.317541	3.769778	3.3072906	2.7741852	2.7027965	2.7334347	2.8386936	2.8620155	3.427762	2.7671072	2.7075298	2.8548415	2.7656255	3.0145037	3.003162	2.8647685	2.876716	2.7246757	2.8423758	2.7815912	2.7566848	2.9447002	3.157187	2.7849638	2.730439	3.1417644	2.787691	2.70859	3.1710258	3.2719917	2.8467107	3.2037113	2.9406264	3.049666
A_23_P109974	5.8833942	6.207789	5.8712835	5.75712	5.7700887	5.21233	9.530021	7.04348	6.3129587	7.2344027	6.1252294	6.7783127	5.569781	6.029283	6.082749	5.110991	6.178005	6.000667	6.366198	6.588312	5.378377	6.162146	6.3946676	6.5964804	6.9136047	6.142799	6.7708635	6.3543324	6.5284715	6.693939	6.195213	6.222292	6.622911	5.9710803	6.2437425	6.107485
A_23_P109988	10.763009	10.589814	10.361631	11.126333	10.067788	10.870022	10.251435	10.679069	10.837313	8.669895	9.965524	10.883765	13.779182	11.311203	9.487987	9.749029	11.192913	10.560361	10.255889	10.34455	10.085502	10.271786	9.893892	10.5485935	10.377384	7.9423327	10.6320915	10.476268	10.497925	10.687567	10.287649	10.434333	10.143685	9.883588	10.610892	9.959568
A_23_P110005	11.763217	11.100207	10.247764	11.71625	10.389404	10.963591	10.493034	11.680558	11.195873	10.577918	11.527393	11.4127035	11.554135	11.632169	10.834943	10.049984	11.344466	11.650937	12.000595	11.686256	11.690611	11.465919	11.465029	11.564299	11.937742	10.748093	11.962658	11.805719	11.96901	12.138323	12.089221	11.306525	11.662592	11.822597	12.639718	11.835791
A_23_P110022	5.821525	5.9779997	5.8532157	6.412219	5.9920144	7.7327065	5.2932487	7.529907	8.081373	6.061409	7.409529	6.004557	5.9958973	5.4651427	5.29589	6.4884415	6.0253563	6.782252	6.9016485	7.656399	7.3238997	7.180729	8.00171	8.205264	7.3770843	7.421537	7.1966124	6.802485	7.174174	6.6674223	7.703393	8.362642	6.9205112	7.3417063	6.025009	7.2059293
A_23_P110031	11.720606	11.271216	10.3673725	11.511476	10.795707	10.843097	10.513957	11.422251	11.028398	10.290117	10.932347	10.910739	10.772762	11.375088	11.121648	11.204915	11.018154	11.462402	12.425925	11.8202	11.501348	11.778642	12.093235	11.898324	12.219558	10.358706	12.241006	11.930898	12.31118	12.173097	11.899138	10.801932	11.2771015	11.265808	14.885904	11.732022
A_23_P11005	15.550559	14.03632	16.302528	14.908972	14.747016	16.268024	13.860976	14.900819	14.016001	13.700347	14.292275	13.025376	13.122727	13.662759	13.470246	13.8354645	14.268732	16.842983	14.670333	14.43999	14.565423	14.034415	15.184056	14.057706	13.251975	14.850835	14.3289175	14.77577	14.562838	14.326085	14.634478	14.647773	14.430621	14.823354	13.869714	14.806109
A_23_P110052	5.4793005	2.6091049	5.264719	3.606077	8.375305	3.2110794	9.190719	6.7911725	5.4048424	10.805341	3.644572	5.874887	3.060567	2.5941863	8.69694	6.7674065	3.8045785	6.2979946	4.1345396	2.636547	3.5590355	4.0339937	3.563467	4.81439	2.6177323	4.505811	4.329571	3.3999188	3.479319	3.6541424	3.539776	3.4235933	4.325142	3.541413	4.706021	3.1003933
A_23_P110062	12.2083	12.211178	12.072223	11.878378	12.569502	11.862367	12.590077	12.422846	11.936191	12.045179	12.313574	12.0042715	11.460451	12.2189045	12.28485	11.957449	11.900562	12.354396	12.224986	12.150656	12.238803	12.3937645	12.413891	12.504668	12.395428	12.049167	12.267197	12.103435	12.383203	12.20862	12.349341	12.046333	12.401552	12.349113	12.466002	12.194831
A_23_P110076	10.732446	10.833698	10.721597	10.78511	10.672944	10.297685	11.273685	10.946831	10.747403	10.458136	10.635425	10.746346	10.444156	10.940405	10.822251	10.792559	10.3635	10.325563	10.563944	10.494903	10.324584	10.7027235	10.20403	10.704398	10.668449	10.155253	10.594592	10.486683	10.68479	10.771566	10.647084	9.771936	10.620187	10.38565	11.204227	10.489359
A_23_P110090	9.360842	9.55688	8.813569	9.094222	9.395387	7.639353	8.736443	9.076618	8.445812	10.122304	8.835668	8.65295	7.3820972	9.393619	9.49039	8.6406765	9.477513	8.889998	9.599203	9.45435	9.957253	9.9701395	10.493705	9.135526	9.157097	9.131832	10.17714	10.047533	9.377838	9.5526085	9.220366	9.324936	9.828149	10.137242	8.98892	9.523431
A_23_P110108	5.725957	6.298169	5.888282	5.677899	7.484613	7.34192	8.213347	7.002655	6.752416	7.463864	4.6909547	6.099401	7.3858085	5.7727637	3.4493248	6.6038485	6.7610545	7.1082516	7.7522864	5.7186613	5.2750025	6.205067	5.6828628	7.8705378	8.111763	6.204776	6.399572	5.866056	5.51226	5.581128	5.6764374	7.192254	5.7906632	5.7149835	5.284698	5.932768
A_23_P110116	10.460774	10.409689	9.970561	10.973602	10.176654	10.664681	9.816112	10.571134	10.549593	9.965524	10.383133	10.728862	12.870728	10.755723	9.717131	10.175047	10.617939	10.671714	10.499413	10.068202	10.019932	11.059927	10.903731	11.198867	11.40485	9.315044	10.478023	10.782542	10.42684	10.625874	10.509157	11.000091	11.159657	10.680313	11.093135	10.586687
A_23_P110122	13.449094	12.876875	13.2108135	12.564371	12.580582	12.878181	13.188917	13.082041	12.943986	13.568715	12.771676	13.251529	14.386461	12.895102	12.837807	13.6058035	12.926321	12.662113	13.500133	13.837594	13.648498	13.526432	13.187356	13.767556	13.896954	12.724484	13.774523	13.558334	14.025479	14.21345	14.058238	11.650349	13.620564	13.605272	12.756868	13.825241
A_23_P110135	3.8779652	4.7138386	4.3599396	4.2104635	5.728123	3.0579855	5.7560873	3.6532865	4.6623197	4.688367	4.902202	5.170015	4.159988	4.4241624	4.8023453	4.706875	5.090308	5.2161856	4.8128495	4.7477937	4.7602854	4.7360396	5.776775	5.787097	5.071391	5.1322775	4.6623197	4.9138246	4.5566587	4.4288025	4.4828763	4.0990777	4.855651	4.919719	4.504598	4.5686073
A_23_P110151	8.919357	6.6952257	8.273062	7.747835	9.346498	7.6205907	9.114286	8.72705	7.851583	8.67396	8.617943	8.796346	8.303294	8.139017	9.772624	9.333316	8.97495	7.6765122	9.135062	9.889649	9.102358	8.920733	9.091462	7.754304	9.246712	9.573869	9.6741	8.742339	9.082307	8.969496	9.088289	8.534708	8.645518	8.8432255	10.404069	9.065643
A_23_P110167	12.723345	14.047291	13.518948	13.10444	13.12569	13.182588	13.416991	14.226335	13.394396	12.066381	13.101471	13.175732	11.901169	13.077205	12.821437	13.136623	13.4343815	13.209456	12.594574	12.854985	12.943638	12.567287	12.874494	12.364621	12.523638	13.716861	13.156522	12.961046	13.115557	12.537058	13.153798	13.009845	12.745144	12.933713	12.383203	12.895453
A_23_P11017	9.450039	7.93332	7.88897	9.130498	8.298453	8.303833	9.3081875	9.170653	7.8740673	8.405329	8.422105	8.343943	8.894758	9.415793	8.624489	7.1062875	8.446093	8.176386	9.410125	8.990403	9.136954	9.139944	8.704986	8.470472	8.906382	9.171591	9.844962	9.089213	9.532596	9.691921	9.394095	9.146543	8.942039	8.963248	10.082837	8.647655
A_23_P110175	7.6503778	7.3875237	8.3478365	7.5719204	8.268492	8.813745	9.313408	7.814724	7.771341	9.094027	8.258168	8.84432	8.614445	8.374163	8.856431	8.890414	9.257203	8.037513	7.982131	8.659425	8.439332	8.375792	8.00686	8.347378	8.192056	8.740677	8.242235	8.69694	7.983387	7.861745	8.672298	9.52691	8.216507	8.480087	7.5534678	7.6628633
A_23_P110184	6.7579846	8.4691105	8.901802	7.171936	9.043327	7.868383	9.017682	7.1300383	9.008274	8.002912	8.019085	7.984577	7.8887215	7.7710986	8.119096	9.829153	7.6220284	7.9280114	7.386315	8.367422	8.272576	8.015231	7.441661	9.237724	9.235835	8.357843	7.2897973	7.451029	7.2612953	7.6299357	7.175787	7.712496	8.483888	8.125104	7.782167	8.574082
A_23_P110196	12.126161	11.699944	10.376367	12.052671	9.479134	11.354927	10.486202	12.1358795	11.3641615	9.303221	11.350849	11.905539	15.688551	12.499633	11.060226	11.7629795	10.220105	12.100147	10.240907	10.313949	10.372826	10.557545	10.158129	12.405771	9.60692	9.367702	10.458257	11.08763	10.488668	10.602385	10.658113	14.737759	11.027488	9.754707	9.568388	9.758546
A_23_P1102	6.862149	7.5156345	6.7557406	7.0565977	6.1234818	6.960908	7.518057	6.2493753	5.9747	6.2380877	7.195093	6.5606437	5.7861757	7.172753	6.84022	6.2267537	7.5499887	6.7517934	6.3545914	5.6602025	6.063421	6.3196554	6.670328	6.1188126	6.804736	19.440771	5.807088	6.3336577	6.155699	5.8745933	6.024322	6.434654	6.105229	6.3490987	6.1957593	5.7915277
A_23_P110204	5.6512923	2.7391145	3.8030224	4.0522885	4.3613443	7.305615	7.1320753	2.7194526	4.5461464	5.220633	5.85624	2.7574487	14.682684	8.325885	6.72898	8.4554205	6.0898757	6.8734484	2.7107537	4.242211	4.773187	2.7201967	2.7305584	6.703205	5.0790925	4.0977836	2.6550941	2.6312103	3.735393	2.9157708	2.7128942	2.7808988	5.5952415	6.655478	2.7835157	2.665625
A_23_P110212	13.397368	11.792672	13.697189	13.207838	12.471437	14.650014	11.201643	12.599847	12.10907	11.583695	12.241603	11.724142	16.31204	11.649073	12.023639	12.966265	12.766185	14.676999	11.929283	11.990028	11.634975	11.381366	11.476567	12.121841	11.525497	13.390935	11.8820095	11.956367	11.7027855	12.032441	12.292411	13.458423	12.479348	12.201348	11.633547	11.496299
A_23_P110234	5.6602025	6.0340095	5.1227837	6.1896033	5.547598	5.393226	5.1642866	5.1039705	5.451433	5.080394	5.491238	4.520256	5.792997	4.267415	4.634854	5.8231244	5.119856	5.1084447	5.2596436	4.7839336	5.663605	4.5072184	5.0362086	4.8790226	5.68822	5.30527	4.514933	4.980438	5.2620196	5.363248	5.4063454	5.380429	5.8804765	5.979649	5.627494	5.7217803
A_23_P110243	11.380491	11.8609085	11.2932005	11.760135	11.570602	11.764645	11.517904	11.612118	11.191826	11.433867	11.471896	11.526553	11.48633	11.665701	11.4812	11.4189625	11.195404	11.161435	11.700824	11.453424	11.390743	11.536059	11.047689	11.474019	11.582291	11.051812	11.71733	11.724142	11.681656	11.879311	11.922655	11.809149	11.7220955	11.436115	11.373522	11.291033
A_23_P11025	9.202904	9.329712	10.320236	9.009586	8.471434	9.15549	10.087968	10.350173	13.153128	10.767459	9.518706	9.716223	9.96063	9.074005	10.358455	14.199685	9.380483	9.862773	9.877765	10.73798	10.064289	9.579102	9.916396	9.6059475	9.749283	9.797359	9.826229	9.802865	10.184058	10.14067	9.846089	9.957018	9.979656	10.248639	10.235758	9.764501
A_23_P110253	11.31881	13.255904	11.575328	11.997892	7.5300937	9.553381	9.406708	10.682091	10.467322	12.472128	13.384953	9.220136	7.965113	12.050858	8.0752535	9.71266	13.97746	11.469128	9.029235	10.452094	10.138993	10.007097	10.763338	10.379789	9.3612585	9.778455	10.031401	9.353233	9.992192	9.69878	10.0226755	11.521678	9.234431	9.696965	8.016288	10.325563
A_23_P110266	6.118185	6.0865984	6.4013014	7.554653	6.0096455	3.632906	5.0002875	6.7255335	6.1957593	7.256567	6.5351133	6.0100074	6.2865562	6.496859	6.632029	5.525357	6.479224	6.007171	6.407573	6.6352134	5.8282046	6.3684044	7.129797	6.744105	5.217224	9.525535	7.0145206	6.3550715	6.340863	6.5178094	6.8175173	8.609575	6.3698354	6.086014	6.505454	7.021999
A_23_P110276	9.540948	12.17468	11.391628	11.264517	6.546549	5.2548127	8.301604	6.2858477	11.253997	11.428889	5.49671	11.11949	5.6038647	9.284355	9.450272	9.36915	10.255889	5.6445594	6.0943737	7.4703283	7.0155287	9.567203	6.8777065	7.005251	7.827668	4.4713225	6.9448795	6.7598944	7.580752	7.679816	6.934693	5.9139423	7.119208	7.382303	4.9268274	6.80284
A_23_P110288	7.3745136	9.8567095	8.44074	8.039529	7.634028	7.3484635	7.507798	7.7947097	7.716874	8.00686	7.781403	7.8190637	7.052561	7.8508115	8.344387	8.420125	7.713001	7.0533466	7.653567	7.320717	7.447561	7.911043	7.2908835	7.8892136	8.040954	7.196136	7.4512873	7.627445	7.3417063	7.407464	7.225118	6.9738545	7.2248287	7.3000975	7.8832903	7.320508
A_23_P110299	2.7733798	2.7369814	2.6805785	4.0967736	2.6525066	3.344736	3.735959	2.7790165	2.8340814	2.7486243	2.7550888	2.9056196	5.389602	2.684828	2.6989992	3.8870437	4.9110665	3.5159333	2.706986	2.7056994	2.704677	2.7848275	2.64747	2.7100005	2.681808	2.692008	2.702995	2.656053	2.7393467	2.680766	2.7177227	2.7259922	2.7349682	2.669785	3.1720948	3.2129972
A_23_P110304	9.907964	9.405028	9.530794	10.147302	9.812303	10.118776	10.121199	9.57513	9.160425	8.434523	9.429704	9.755687	11.169742	9.907125	9.982345	9.797359	9.559251	9.54399	10.463114	9.9037	9.78924	10.453261	9.881582	10.513485	10.2567215	10.139408	10.238899	10.148043	9.990526	10.385154	9.990135	10.292137	10.255414	9.8503275	9.854707	9.924611
A_23_P110319	3.5827332	3.5428567	5.3734818	2.6517472	3.267995	2.799725	4.9860697	2.669785	12.015864	8.151365	5.522981	5.272216	2.6871967	2.6525066	3.5194244	12.700475	4.252989	4.089196	7.7722716	7.501825	8.82712	6.72584	9.235044	2.676021	5.566697	6.6517105	7.859496	6.556721	6.9011683	6.1398644	7.9588423	4.849352	7.801544	10.06172	6.7348995	8.849451
A_23_P11032	9.334308	9.934386	10.558962	9.693292	7.615982	9.178665	8.920733	8.904375	10.216234	8.267165	8.965313	9.351459	9.010103	9.888787	9.137435	8.9665	9.153465	8.772976	8.663678	8.478539	8.559308	9.642287	8.786309	9.172311	9.484103	7.869162	8.845348	9.177798	8.913444	9.192611	8.82524	8.316208	8.689245	8.840379	10.352675	8.683272
A_23_P110345	10.951773	10.711068	10.570685	10.897105	10.766493	10.723699	11.144968	10.733505	11.313806	10.618362	10.745319	11.127861	12.396782	11.125905	10.605239	11.379734	10.849777	11.039657	10.767784	11.1815815	10.906782	10.767222	10.766065	11.263072	10.740984	10.236507	11.033575	10.716768	10.895803	11.226762	10.993293	10.823928	10.933635	10.866411	10.980907	10.986946
A_23_P110362	11.826205	11.712546	11.687639	11.85446	11.8021145	11.533338	12.100147	12.042291	11.755567	11.303303	12.2159815	12.183783	14.161029	12.205059	11.8202	12.149207	11.710651	11.933525	11.533338	12.015096	11.757452	11.1894455	11.112438	11.793831	11.557062	11.982274	11.675731	11.669832	11.942624	11.907203	11.999497	11.420971	11.8748455	11.673356	11.473182	11.60084
A_23_P110386	6.296127	5.299489	4.87515	5.4612694	4.8347263	4.313714	3.8276086	5.200722	3.522504	5.630543	5.786447	3.956326	3.8412166	4.37435	5.0526867	4.339611	5.7431483	5.166391	4.9177423	4.6272974	4.6231947	4.8618813	4.776446	4.540814	4.189926	3.889235	4.7905474	5.3282123	5.0040464	5.380429	4.9560647	4.887999	5.4365644	4.976417	5.3039002	5.0630236
A_23_P110403	10.877548	11.646646	12.065735	11.723625	13.644848	12.081379	10.480165	12.667206	12.893775	12.762554	13.397697	12.312071	6.9890723	10.854139	9.52861	11.433352	12.280456	11.562204	11.953196	12.637759	12.235176	11.977699	11.102808	12.380428	12.014409	18.001736	12.428206	13.0305805	12.574826	12.59811	12.826103	12.818873	12.616096	12.017044	12.273724	12.118669
A_23_P110412	9.25761	6.786623	9.431517	9.328271	11.204915	9.203784	11.11949	8.936444	9.873417	8.275104	6.5865846	10.328319	6.5000076	10.092081	10.219003	10.4423275	8.215914	7.948109	8.052219	8.359089	8.355575	8.517165	8.806796	7.985644	8.586615	8.571639	8.742746	8.904686	8.580341	8.8096	8.583184	8.71072	8.206547	8.77256	6.248705	8.853166
A_23_P110430	6.7506633	6.6191516	7.0351152	6.8006907	7.3132553	7.542845	8.276555	8.124091	8.78369	6.9567604	6.651023	6.881214	5.777114	7.1977034	6.0231314	8.422363	9.236302	7.9520836	7.4565353	8.064761	7.4505343	8.160418	8.669703	8.1559725	8.69338	9.442634	7.2011175	6.5964804	7.9446716	7.474703	6.2401056	11.114844	8.836797	7.633823	6.02738	8.320342
A_23_P110433	13.629051	13.293242	13.020788	13.687319	12.783537	13.213472	13.287535	13.659598	12.933276	13.789211	13.185276	13.571583	13.223057	13.709269	13.792785	12.908919	13.431074	13.2785015	14.1377945	13.928181	13.904353	13.801107	13.620939	13.619976	13.87357	12.991226	14.0929985	13.90184	13.957592	13.784896	13.994366	13.401168	13.760386	13.5430155	13.637155	13.422304
A_23_P110445	11.713359	11.213806	10.900763	11.315182	10.402628	11.074518	10.902337	11.894573	10.984873	10.364733	11.446993	10.86196	12.474236	11.215405	11.03661	10.392446	11.372284	11.334164	12.105385	11.392895	11.694853	11.904457	12.454527	11.599509	11.746635	11.427607	11.890941	11.679393	11.83378	11.5847025	11.621833	12.456724	11.524188	11.663249	11.408967	11.917859
A_23_P110462	4.1428647	3.8936145	3.5379293	5.9255166	4.272272	2.713984	3.7445652	2.7510092	2.6622875	3.9665928	3.476607	2.6445782	2.6476808	2.7072406	2.6432173	4.0190244	2.622556	3.789774	2.6696858	2.7262616	3.4360974	4.7934537	4.006038	2.7873101	4.377701	6.1725483	7.360261	2.868959	3.8981674	3.670013	4.399773	3.4346354	4.407073	4.4301724	3.815247	3.5941114
A_23_P110473	12.971218	12.122555	11.609732	13.0447855	11.779621	12.173097	11.966668	12.517141	12.969668	13.172931	12.245836	13.405724	13.488527	13.016389	12.921518	11.871899	13.504117	13.42632	13.311159	13.028409	12.831039	12.258318	11.060737	12.282223	13.018451	11.200639	13.218171	12.80016	12.186676	12.347304	12.129698	13.136164	12.006143	12.341987	12.46178	12.054721
A_23_P110492	12.679353	12.972102	12.259536	13.067635	13.554666	12.23282	12.487817	12.950746	12.27802	13.159078	14.112806	12.811354	12.3191185	12.664321	12.751653	11.66122	13.203197	12.590368	13.401168	12.766461	13.192529	12.698791	13.193527	12.008364	12.756078	13.425276	13.089645	12.907367	12.955553	13.23563	13.363951	12.766867	12.693511	12.637231	12.879944	12.930584
A_23_P110504	13.841095	13.192072	13.846559	13.860443	14.114378	13.999865	13.153364	13.630255	12.92912	13.078588	13.560489	13.261391	12.38117	13.29547	12.956422	12.660647	13.675608	14.018999	13.24736	13.363951	13.444456	13.227834	13.342781	13.442439	13.193974	12.744171	13.30905	13.452515	13.202092	13.194471	13.711349	13.343149	13.5380945	13.648498	13.860976	13.242041
A_23_P11051	8.403656	8.427314	7.9296136	7.8192444	8.694149	7.837194	8.279219	7.5347013	7.6111736	8.36491	7.657906	8.253957	8.7093	8.523524	8.361071	7.73107	8.28022	8.230057	7.811675	8.239734	8.012498	7.5941224	7.246461	8.20902	8.408341	7.3455753	8.0244875	7.963929	7.8614535	8.14783	8.270615	7.7364078	7.961357	8.088325	7.5101557	7.387283
A_23_P110531	8.617943	9.47455	9.925053	9.0339575	10.86196	10.390634	11.571899	9.373645	11.22737	11.368783	12.3191185	10.231183	8.845348	9.972866	11.992067	11.541097	10.2109585	9.838621	8.880752	9.168983	8.039772	8.046901	9.992589	9.06254	7.7554607	10.433113	8.447243	9.595514	9.44438	8.642412	9.386766	12.210576	8.13629	8.930169	8.677449	8.594659
A_23_P110557	7.446977	7.1065826	6.875373	7.2766194	6.8854833	7.207963	6.2056885	6.7722807	6.139265	6.3545914	6.7882695	6.4908266	6.9460287	6.9803205	6.2357397	6.2654505	6.2351413	6.8683214	6.9936066	6.401607	7.019975	6.766943	6.408911	6.8039765	6.948432	6.2132683	7.1753497	6.758934	7.2769217	7.0246854	7.154253	6.652777	7.001288	6.742111	7.0546904	6.8424516
A_23_P110569	7.792964	8.411816	8.250253	8.207161	7.644005	8.261705	9.07732	8.055994	8.385564	10.388909	10.394107	8.557243	11.345465	7.718228	8.652674	8.034372	10.311367	10.278772	7.5422335	7.9084444	7.3350244	7.7557607	8.005537	7.184	7.448767	8.306879	7.6858144	8.153937	7.6949997	7.3817515	7.331476	8.012246	7.809713	8.272405	8.315935	7.298087
A_23_P110571	11.836595	11.997018	13.384953	11.677172	12.239175	12.351486	12.5412035	13.058994	13.158099	11.882661	10.870248	11.691578	11.124256	12.84957	13.007017	13.199151	12.579923	11.18031	11.6675	11.859346	11.640659	12.170474	12.287806	11.54771	11.402677	11.693575	12.048259	12.244965	11.779087	11.531988	11.947914	13.46927	11.84397	11.851785	10.613127	11.79826
A_23_P110585	10.030879	9.597213	10.050226	9.750286	9.209566	9.681465	10.648891	10.123147	9.479524	9.066738	9.257203	9.9559145	10.289171	9.527852	10.020136	9.775111	9.258839	9.302767	9.060823	8.949091	9.077932	9.330355	9.442839	9.8051	9.202428	8.9665	9.06147	9.21422	9.210898	9.329712	9.7708235	9.8580885	9.3274355	9.432161	9.399764	9.457372
A_23_P110598	11.025103	10.884944	10.485105	10.894867	9.6860075	10.3200445	10.043927	10.783741	10.412224	10.368165	10.513715	10.507373	11.243448	10.640496	10.048493	10.848245	10.43663	10.623716	10.795707	10.4775915	10.311176	10.709925	10.417251	11.235622	10.992182	10.010096	11.087832	10.682341	10.776629	10.970809	10.680071	11.396548	10.806606	10.4439535	11.188574	10.338777
A_23_P110606	9.176692	9.779051	10.15965	9.790124	9.558513	9.56697	10.044074	9.648715	9.694593	9.128473	9.5764265	10.024043	10.093913	9.958664	10.0690775	9.650153	9.298192	9.458167	9.932681	9.934815	9.922433	9.998922	9.5573225	10.128522	10.132812	9.017186	9.4566345	9.982522	9.677146	9.72631	9.851978	9.540326	10.151303	9.952064	9.646582	9.565989
A_23_P110611	9.807753	9.991976	9.852988	10.076913	9.300683	9.850998	10.038281	9.930306	9.471185	9.349396	9.848753	10.112041	10.407496	9.972423	9.952958	9.771474	9.718158	9.80448	9.875047	9.980108	9.672848	9.665046	9.794072	10.138313	10.147534	10.455245	10.090008	9.83467	10.109278	10.168556	10.14898	9.563821	10.101515	9.760304	9.942909	10.058567
A_23_P110624	8.042231	6.077593	4.7581763	10.333757	6.4213862	7.4705734	6.965081	7.087416	5.3190956	7.6032014	11.96868	6.7403765	8.529996	7.180729	5.8107996	5.801551	8.596149	7.7221203	6.5393844	6.565122	5.8637013	6.174754	5.86985	5.702658	6.26999	8.1271715	5.9273267	5.812025	6.106635	6.5428953	6.130104	6.5134854	6.626305	5.8581123	5.8549457	6.6573195
A_23_P110643	9.05319	9.148532	9.035949	9.555221	9.155919	8.583184	9.819618	9.302259	9.261746	10.121199	9.112181	9.677146	8.920733	9.551475	10.243814	9.529273	9.668103	8.617471	8.867991	8.8311	9.201909	8.815093	9.26462	9.034362	9.01429	9.801053	9.257893	9.049803	8.926194	8.867725	8.944156	8.393685	9.024154	9.155919	9.383671	8.913229
A_23_P110655	13.597882	13.343691	13.02496	13.791536	13.604771	12.084276	12.183142	13.325993	13.207352	12.939602	13.656827	13.270068	13.9205675	13.613951	13.654209	12.660239	13.803189	13.675204	14.091855	13.612826	13.948262	12.640798	11.715999	12.104075	12.999748	12.207089	13.419826	13.604771	13.871435	13.274897	13.590896	13.926174	12.603885	13.3948345	13.336717	13.432675
A_23_P110661	13.504615	13.978567	13.289795	13.500133	12.810695	13.237807	13.301973	13.322918	13.186831	14.010807	13.448077	13.482282	12.77021	13.328113	13.264025	13.327333	13.45394	13.358852	13.214019	13.499159	13.258103	13.284231	13.085988	13.582935	13.458073	13.416525	13.574868	13.351326	13.359339	13.560067	13.41247	12.940841	13.568715	13.382489	13.6058035	13.203944
A_23_P110686	8.391669	10.294181	10.6675	8.253503	7.9288387	8.065971	9.732064	8.036058	8.806539	11.0071535	9.6818695	7.5596128	8.174055	9.203987	8.3525	10.979938	12.4752	8.691247	7.5513787	7.462505	6.9478865	7.3350244	7.291083	8.350443	7.1698694	7.4912667	7.272817	7.636497	7.2973228	7.3000975	7.509254	9.214452	7.8374243	7.0828714	7.5462112	7.1215067
A_23_P110699	9.1821	6.3046503	8.862504	9.999078	9.75524	8.9389715	10.031401	9.569576	8.14783	7.291667	9.987703	9.784689	7.3941092	9.489722	9.067165	7.9020834	9.703113	8.308706	8.954873	8.072152	8.742541	8.993219	8.542022	8.940125	8.867048	8.146544	9.613908	8.482351	8.087875	8.770232	9.188376	8.16123	9.486797	8.910166	6.8751707	9.281122
A_23_P11070	7.4892087	6.477367	4.687779	7.936418	6.1304197	6.4440637	6.2139177	7.195093	6.174494	4.5705256	7.1062875	7.5355434	8.790142	8.359294	6.3366504	3.910087	6.3886743	8.122279	7.6604257	7.5330324	7.3501725	7.6304355	7.232805	8.118354	8.043204	4.841847	7.6540675	8.001031	7.766369	8.209677	7.844441	6.0943737	7.7201395	7.4078164	7.0287237	8.054926
A_23_P110704	12.207619	11.997542	12.097512	12.004697	11.298465	12.15338	11.897953	11.955509	11.873142	11.0943165	11.677791	11.923739	13.197512	12.029638	11.750672	11.6514435	11.442807	11.7402115	11.894305	11.939976	11.877746	12.218198	12.1714735	11.945418	12.185385	12.158864	12.181378	12.017772	12.039629	12.166425	12.099022	11.632668	11.942368	11.96868	12.14287	11.9513445
A_23_P11071	11.867894	11.276163	12.317607	11.93133	12.1771	13.0767145	11.550922	11.673992	12.039629	11.304652	11.468362	11.394766	10.961123	11.39046	11.778065	12.735216	11.791089	12.132808	11.651659	11.330079	11.8412485	11.782974	12.355964	11.444161	11.579764	11.723625	11.473182	11.724732	11.610255	11.393131	11.7190695	11.58802	11.540887	11.676923	11.700351	11.614023
A_23_P110712	12.559444	15.316956	14.289155	13.103506	11.75121	12.294749	11.886491	12.058991	14.664633	12.216665	11.886057	13.192072	15.452374	12.254796	12.355964	13.967207	12.082245	12.466002	12.726874	13.585446	13.358264	12.290078	13.988449	12.087354	13.369358	13.331353	13.44956	12.603885	12.786741	12.993825	13.834679	13.592897	13.130542	12.905076	11.2502985	12.4050045
A_23_P110725	9.896897	9.526005	9.506394	9.938447	9.163985	10.0123005	9.457949	9.769578	9.710018	8.698813	10.629045	10.047265	11.56353	9.830385	9.148532	9.850611	9.716869	9.855842	9.998538	9.719191	9.973378	9.634834	10.029835	10.052235	10.121423	9.8567095	9.974983	10.000178	10.025979	10.154588	10.213636	10.684529	10.16576	9.922433	10.099545	10.047083
A_23_P110764	3.830403	3.0425735	3.4404979	4.061706	3.5567918	3.773392	4.1136656	4.2326345	3.2828054	2.9618433	4.0785394	4.819165	3.6474888	4.500712	4.2380805	2.897695	5.2942657	4.3571377	4.094651	6.0493536	5.3250265	4.8739886	6.320327	4.589029	4.669312	16.919588	5.921288	5.210348	4.5086827	4.2335997	6.029283	7.752525	4.173534	4.84303	4.8283453	6.6803756
A_23_P110777	3.6414042	3.962211	3.0616572	3.87742	2.7470763	4.3859677	3.071358	3.4497933	3.8594608	4.789003	3.1338089	3.3647647	3.253728	3.410488	3.086362	3.3672009	3.1798866	3.1281238	3.3541741	2.864039	2.9391763	3.064674	2.9281254	3.6689544	3.0003278	2.9322512	2.8713195	2.7886562	2.9641347	2.78362	3.049666	2.7405682	3.1894896	2.7425234	6.194864	2.827861
A_23_P110787	8.609166	8.302809	8.498933	8.097869	7.9311085	9.073022	9.731102	8.407044	8.656035	9.4599905	9.359415	9.151449	9.8051	8.904964	9.298964	9.9969425	9.061278	8.679761	8.00686	8.577534	8.349485	7.911557	7.8070574	8.185945	7.9565454	9.04402	8.378476	8.61095	8.30256	8.2401905	8.9521475	8.743878	8.390183	8.410078	7.817414	7.7789392
A_23_P110791	14.77577	14.195198	15.436336	15.308727	15.603315	15.719466	16.195097	15.237854	15.97036	13.926916	14.529626	16.213486	17.165995	15.465068	14.869592	14.527211	15.878743	15.450846	15.37043	15.415161	15.417664	16.00813	15.779022	15.504382	15.830158	14.173082	15.59304	15.866573	15.466498	14.951208	15.567386	15.353227	15.449504	15.028359	14.7446785	15.163174
A_23_P110802	11.648392	11.539042	12.1639	11.705324	10.840267	11.021236	12.65913	11.739645	11.737401	13.0643835	12.036486	12.3937645	10.010096	11.306764	13.165561	12.536695	11.880369	10.735291	10.582069	10.95611	10.57386	10.681339	10.200114	11.759027	11.442807	9.664595	10.533241	10.667987	10.783741	11.055723	10.519105	10.021854	10.558962	10.638203	11.259862	10.886547
A_23_P11081	4.18691	2.6686819	3.889235	4.846116	6.686468	2.6701512	2.6081674	3.422433	2.639929	5.056657	5.5130677	2.6118627	6.2389393	4.7894645	4.0509057	2.606043	3.2862322	6.9677143	4.245557	3.3011005	2.6076	3.3429868	2.7248275	4.2806964	2.65649	2.6418974	3.8993766	3.3316643	3.832631	5.080758	4.7611313	4.085488	2.6279678	2.8733568	4.5372853	4.306006
A_23_P110811	16.758831	16.778109	16.593962	16.767303	16.002636	16.22951	16.842983	16.95252	16.641811	16.557974	16.560978	16.94947	16.304914	16.77566	16.751678	16.441013	16.808743	16.591135	16.691574	16.702814	16.549929	16.560978	16.268024	16.446249	16.625454	17.497414	16.783136	16.518707	16.74303	16.797304	16.691574	16.217775	16.541744	16.41279	17.053679	16.601055
A_23_P110837	2.838527	3.0487957	3.6683934	3.56978	5.237227	8.658644	13.561119	10.312321	11.36036	8.860211	4.1089654	10.153354	3.8690686	4.57219	16.040295	13.562897	6.099401	10.500677	7.318402	3.9886875	6.5248265	6.6306868	5.8760834	7.0585523	6.7514977	10.604935	6.911065	9.576833	7.412439	7.210124	9.060581	10.3272705	5.9842515	8.068428	6.0835004	8.415228
A_23_P110846	11.775172	11.5968275	11.667835	11.708104	11.307506	11.408515	12.297523	12.029962	11.51121	11.783209	11.847636	12.198333	12.455084	12.017772	12.1551	11.534216	11.774634	11.734818	12.394833	12.307294	12.359486	12.059597	11.778642	12.00341	12.1771	11.354927	12.320903	12.18847	12.43095	12.414247	12.369967	11.605711	12.250451	12.287445	11.960824	12.265895
A_23_P110851	9.090365	9.988222	8.471434	8.747922	8.112436	8.099894	7.8546944	8.509013	8.062923	9.507454	8.515072	7.8366537	8.115125	8.449959	8.008313	7.1600356	8.028724	7.897757	8.695636	8.832809	8.088325	8.584149	8.062123	10.355714	9.469825	6.5743446	8.452788	8.160136	8.509013	8.941812	8.387601	7.816987	8.024761	8.33094	9.318286	8.306587
A_23_P110879	9.3889265	9.820214	10.595893	9.083156	10.03662	9.78924	10.393445	10.429224	9.811839	9.788564	8.519294	10.043398	10.45723	8.7562685	9.531494	10.544513	9.7510805	8.622792	8.992238	9.403907	9.373423	9.460964	9.659674	9.638669	9.122638	8.918313	9.199605	9.0078125	9.244567	9.460964	9.238453	9.117484	9.3208065	9.592884	8.564986	9.6564245
A_23_P110882	11.78018	11.448912	12.0467205	12.113965	12.383525	12.287806	12.392117	12.119225	12.115744	12.320903	12.35076	12.415244	11.3582535	12.06897	12.773513	12.024844	12.3855505	11.906918	12.540407	12.565501	12.707226	12.448921	12.68279	11.9372	12.219201	12.316371	12.277682	12.501401	12.525468	12.293648	12.471038	11.665701	12.159747	12.58763	12.072223	12.673816
A_23_P110896	9.394095	8.699797	9.827464	9.534039	9.52691	8.488895	8.783492	9.258647	9.544952	9.295296	9.048077	10.0459175	10.867482	9.971503	9.565009	10.057106	10.501575	10.093504	8.999544	9.638465	9.863379	9.67482	9.726833	9.473323	9.775383	10.4178505	8.984487	10.105301	9.832527	8.265822	9.432161	10.361923	9.776689	10.001044	7.940366	9.546777
A_23_P110903	7.1596932	6.8175173	7.351488	4.8294435	8.855139	7.660976	9.635829	8.088325	6.9601383	9.942909	5.215108	8.460212	8.2645035	6.186759	9.418407	9.011695	7.2919073	5.49671	6.1906867	6.6165156	6.2999325	7.145567	6.3167224	6.0068536	6.448758	5.5757084	6.2601986	6.3150716	6.652017	6.578239	6.356395	6.2779236	6.680165	6.3501816	6.0745645	6.251397
A_23_P110941	11.070864	11.355165	11.611648	10.551681	12.014409	10.801617	13.168367	12.776488	12.188149	13.181709	10.640001	11.341039	7.3377275	9.655447	12.641677	13.102433	12.016436	10.725208	10.429546	10.951504	10.758956	10.399594	10.997006	10.508311	10.501866	11.848551	10.854139	10.627358	10.764764	10.672944	11.237758	10.553495	10.325563	10.857376	9.5007715	10.526857
A_23_P110957	10.06384	10.077313	10.470951	9.612053	9.298964	11.0443	9.147084	10.775928	10.912565	11.895242	10.043684	10.345686	6.369253	9.837095	9.946984	11.064611	10.126933	10.457743	10.840037	11.216917	11.222476	11.548824	11.175478	10.227878	10.658566	10.994138	11.246243	11.110403	11.177005	10.898257	11.483237	10.98517	10.094584	10.777842	9.895692	10.764984
A_23_P110961	14.247159	13.275306	13.8354645	13.760386	14.131948	13.936379	13.999319	13.958296	13.582935	13.268704	13.672205	14.527211	14.207908	13.855177	14.680502	14.056044	13.813709	14.041552	14.068345	14.073641	14.164037	13.599635	13.883634	13.682491	13.848177	15.903453	14.18631	14.107878	13.853575	14.013392	14.057706	14.002762	14.024747	14.074226	15.030742	13.885282
A_23_P111000	14.747016	14.22402	13.912245	14.837673	14.282045	15.229322	15.028359	14.646888	14.508263	13.561119	14.298406	15.0986805	16.192951	15.362536	14.711774	14.036821	14.357309	14.393484	14.07498	14.565423	14.316037	14.648828	13.948881	15.267784	14.612736	12.969998	14.816277	14.794729	14.429128	14.539563	14.7059555	15.666492	14.883355	14.310002	14.522345	14.352606
A_23_P111005	13.674695	13.335129	13.976777	13.256945	14.429128	14.285997	14.193886	13.556425	13.791536	13.458073	13.607767	13.599635	13.510543	13.088072	13.298873	13.763222	13.786107	13.473825	13.379243	13.258103	13.491414	13.999865	14.004394	13.552037	13.486002	14.033008	13.736632	13.490896	13.391371	13.368365	13.553028	13.809342	13.620939	13.813709	13.51382	13.670528
A_23_P111020	8.270796	7.855952	7.7221203	8.269774	7.6617923	6.227321	6.738415	7.8871417	7.5041475	7.624589	8.024997	7.3059688	7.8843217	7.4142313	6.996106	6.886023	7.4769607	7.9084444	7.908923	7.212927	7.291083	7.302575	7.332716	7.6287875	7.1566033	7.3022623	7.450314	7.318188	7.554653	7.8335733	7.7501287	7.4805713	7.4611897	7.520591	8.28421	7.796926
A_23_P11103	3.36095	2.6021538	3.834439	3.524847	4.6679626	2.766956	2.6731892	2.6721525	2.6572018	2.628892	2.654674	4.6697235	2.6879883	2.6081674	3.6553817	2.6860633	2.6312103	2.6172545	2.6235728	2.6231225	3.3613741	2.6735694	2.649844	2.6353624	3.2437477	3.4188123	3.1715822	2.6216397	2.656886	3.5594459	2.9447002	2.935508	2.6336641	2.8746064	2.7431254	3.7236805
A_23_P111037	14.470094	15.175151	14.448529	14.1799	14.357309	14.064028	15.737883	14.527211	14.29364	14.097745	14.978855	14.661366	14.960074	13.943087	14.096374	14.299162	14.345449	14.285125	14.227821	14.525822	14.41998	14.035064	14.0587225	14.166916	14.161799	14.024225	14.3072605	14.133184	14.465644	14.462802	14.273496	13.56426	14.269302	14.326869	14.586307	14.465644
A_23_P111041	12.190295	11.610036	10.697874	11.031209	12.781066	12.073477	10.679878	11.224249	10.614829	10.410473	10.327486	10.842542	10.798385	11.903866	10.767459	10.392973	12.102827	12.076149	10.342786	10.4815645	10.12338	10.462221	10.012586	11.032119	10.774808	9.754892	11.079368	10.274664	10.588512	10.973065	10.817446	9.63793	10.696917	10.3635	11.183733	10.795707
A_23_P111054	11.943461	11.13522	10.570894	10.633334	12.386102	11.829103	10.570472	10.992761	10.386093	10.320634	10.027929	10.800105	10.549593	11.530217	10.833698	10.693215	12.134971	11.286914	10.06172	10.127765	9.876105	10.687812	10.145989	11.020754	10.784503	9.923649	10.806606	10.03662	10.405569	10.655993	10.8011	9.889873	10.580629	10.246568	10.718753	10.388066
A_23_P111088	5.9729266	6.12811	5.3226357	6.251397	5.4399114	5.399383	5.824486	5.44953	5.4018307	4.4283648	5.362533	5.518635	6.673694	4.9538894	4.484383	6.024322	4.9973445	5.4758525	5.1612625	4.7194004	5.2233295	4.511308	4.9740505	5.3822274	5.799135	5.244565	4.181408	4.6392846	5.0196385	5.510069	7.242695	5.3250265	5.6516447	5.6746535	7.598623	5.391069
A_23_P111092	12.703908	12.577312	13.408092	12.814065	12.4079685	13.001533	11.569818	12.173708	12.529836	11.651659	12.109713	11.42621	11.848551	11.487161	11.129788	12.012801	12.1364765	12.990127	12.311427	12.158598	12.258921	11.493164	12.124543	12.055806	11.304652	11.675103	11.577901	11.9669485	12.017772	12.105385	11.847379	12.219809	12.352592	12.227425	12.262123	13.577231
A_23_P111112	13.326446	13.615903	13.587161	12.741056	13.677757	13.478723	13.16929	13.567542	13.014055	13.298452	13.270998	12.8677	12.306487	12.977831	13.397697	13.448077	13.697714	13.529442	13.460471	12.999268	13.220381	13.292006	13.59871	13.71439	13.674695	13.2443	13.311159	13.315856	13.135142	13.166804	13.200055	13.13825	13.344502	13.429226	13.630697	13.292006
A_23_P111126	13.90184	13.5380945	13.617336	14.052913	13.156168	13.806675	11.440023	13.979234	13.644848	11.550563	13.109683	13.879843	14.008899	14.1799	12.480753	12.5793085	12.964517	13.608899	14.015056	13.543489	13.809879	14.017742	14.054228	13.907264	13.906682	11.812815	14.485083	14.136826	14.2623415	14.229064	14.804356	13.613951	14.072433	13.764733	13.622029	14.162523
A_23_P111132	14.928396	14.952314	15.272869	15.661135	14.285997	15.4098425	15.811457	15.379316	14.923559	14.511025	15.530184	15.002692	17.789015	14.839991	16.399261	15.147961	15.132392	15.147961	14.484257	15.073328	15.254351	15.485365	15.197589	14.576663	14.33992	16.168787	14.917095	15.508912	14.500739	14.652845	14.723871	15.601284	14.898492	15.296357	13.746189	15.061713
A_23_P111141	14.1017685	13.872798	13.705678	13.79335	14.107225	13.539685	13.634397	13.970965	14.141375	13.972013	14.234487	13.768908	13.780376	13.564764	14.009522	13.527592	13.94755	13.808775	14.082297	13.780376	13.972013	14.195198	14.464619	14.17932	14.17027	13.915539	14.04655	14.069536	13.988449	13.970965	14.025479	14.086062	14.22717	14.221425	13.934031	13.991975
A_23_P111155	4.2488194	4.2917223	4.888326	5.442988	4.9063025	3.185452	4.580485	5.1165094	5.420879	4.5690374	2.6927445	4.5577884	3.1779726	6.040266	5.3393364	3.783729	4.922984	4.5705256	5.4031734	4.4149833	4.333849	4.100488	4.0799417	4.642268	4.0077624	4.516381	4.222892	4.755274	5.429019	5.554691	4.6272974	4.774689	4.507725	5.083694	4.6016164	4.599156
A_23_P111171	12.655217	11.858762	12.868128	12.759715	12.372876	12.953998	12.891245	13.043569	12.640446	11.567144	12.731381	12.96329	13.469722	12.468161	12.283659	12.730982	12.427196	12.881548	13.133005	13.123117	13.425276	13.519309	13.742362	12.946826	13.514667	12.777918	13.675608	13.303357	13.452515	13.295869	13.4986725	13.000522	13.3405	13.441672	13.179254	13.453581
A_23_P111188	8.294228	7.957271	8.146817	8.123799	8.683463	8.080449	8.449959	8.135048	8.036824	8.001031	8.435534	8.067187	8.674757	7.658285	8.365927	7.8999324	8.152625	7.9938626	8.05924	8.057478	8.181343	8.18249	8.394205	8.208189	8.2307205	8.086442	7.914616	8.095407	8.074081	8.093841	8.253957	8.161669	8.595294	8.296198	8.06	8.423156
A_23_P11119	4.86903	4.819165	5.354348	4.542722	5.2606406	2.6083186	3.6807454	5.3483872	4.959137	8.745629	3.8955803	5.581128	5.300914	6.128485	5.6301794	3.9186115	5.945648	5.27856	5.8837056	5.332426	4.867546	4.882859	5.0925503	4.564607	4.444412	3.7004564	5.7515717	5.624782	5.8111315	5.2227316	5.501706	5.4936223	4.9527235	4.744542	5.72477	4.9836836
A_23_P111194	8.269592	7.4308786	8.208189	7.8614535	7.6017656	10.133977	7.418567	6.583955	7.003806	6.5613556	7.48611	7.700348	6.977631	6.3521647	7.326882	8.090322	7.7040987	9.356517	7.5975795	8.223114	9.10361	7.1866107	10.289171	7.451029	6.6678987	12.478725	8.34492	7.3022623	7.1155353	7.4286385	7.6357617	11.388927	8.438799	9.288587	8.194029	10.429546
A_23_P111206	10.925382	11.995522	10.924618	11.939727	10.579089	10.992182	10.735518	10.282663	10.545076	9.325952	10.814971	11.178188	11.531194	10.885707	11.451923	10.590249	10.175541	10.595691	10.726989	10.544513	10.00181	11.051319	10.868798	11.066601	10.81516	11.7190695	10.677148	10.704813	10.910739	10.872294	10.126501	11.1209	11.0658	10.99144	11.125118	11.782698
A_23_P111228	9.82186	10.401668	9.9717455	10.011223	10.701325	9.041969	10.562757	10.052041	10.1431265	10.617035	10.112814	10.256492	9.053918	9.415387	10.886786	10.659325	9.561594	9.6860075	9.488461	9.577064	9.461682	9.32311	9.136954	9.732571	9.554113	11.42336	9.6841755	9.391421	9.529798	9.713277	9.54999	8.999036	9.342893	9.493603	9.829376	9.397876
A_23_P111240	10.555951	9.873225	9.863379	11.033243	10.265052	11.284166	10.191389	10.950667	11.151027	10.170774	10.622012	10.82688	12.321754	10.559667	10.416149	12.113634	10.417251	10.83448	11.217604	11.013108	11.1060705	11.1508255	11.312447	11.163194	10.998366	11.650005	11.018975	11.012168	10.992761	10.880862	11.233258	11.887665	10.890899	10.978024	11.484858	11.460451
A_23_P111260	7.413914	6.6578975	7.152181	7.4122114	5.9249167	7.8768377	5.943869	7.704988	8.504912	7.5541983	7.2246175	7.1164465	9.594795	6.788966	5.6382895	8.815767	7.309607	7.2600193	7.512959	7.3673377	7.176987	8.175995	7.6416264	7.8577194	7.324207	9.03862	7.72702	7.4744096	7.743918	7.9137936	8.384703	8.464497	7.782955	7.70885	5.9566483	7.607962
A_23_P111267	7.997839	10.814439	7.3246937	7.9267025	8.939871	9.07732	9.177798	8.226171	8.100992	8.733613	8.179001	8.879963	5.3863144	6.9445443	6.3117166	10.801932	8.391952	9.443732	8.869191	9.550154	9.729505	9.064503	9.700295	7.8065863	8.429661	11.298891	9.540544	8.88358	9.161202	9.200815	9.142867	10.390389	9.00519	9.62448	8.383439	10.093913
A_23_P111273	11.96723	12.223997	11.5840225	11.072688	12.239699	11.74397	12.6958885	11.9864435	12.413891	12.663069	12.595162	12.114765	12.182493	11.539042	12.047014	12.141171	11.755302	12.258921	11.174708	11.217152	11.433604	11.364918	11.270644	11.890655	11.71092	11.195404	11.693261	11.530688	11.38337	11.478196	10.699953	10.711511	11.215405	11.759853	12.701796	11.409502
A_23_P111288	14.551359	14.537767	14.585115	14.0929985	14.749931	14.270728	14.6981	14.595045	14.435648	15.465068	14.8520155	14.781674	13.677757	14.305837	14.660236	14.251376	14.536788	14.651886	14.343609	14.613768	14.574955	14.403477	14.367311	13.841657	14.190465	15.007759	14.818965	14.480761	14.527211	14.529626	14.567156	14.063452	14.310699	14.765171	14.325289	14.641172
A_23_P111297	11.42621	11.8021145	11.63597	11.125614	11.239985	10.378826	11.382832	11.072946	11.380221	11.701661	11.17954	11.151874	9.860899	10.408063	10.948649	12.095875	11.142967	11.18297	10.998366	11.171787	10.956592	10.492221	10.510617	11.037193	10.881278	10.007097	10.943842	10.7713	10.901222	10.966317	10.7967825	10.050686	11.088533	10.893431	11.321068	10.908719
A_23_P111303	12.7136755	12.9066305	12.50706	12.769337	12.831039	12.592761	12.977278	12.744843	12.374486	12.939091	12.627053	12.68279	12.694396	12.572706	13.103134	12.847587	12.657403	12.442688	12.965906	12.946434	12.9729805	12.810291	12.591012	12.673086	12.868822	12.453012	12.855716	12.8975935	12.853381	12.949146	12.835241	12.637759	12.752731	12.762923	12.785152	12.884566
A_23_P111306	10.937662	11.16851	10.535827	11.054714	10.750235	10.37689	11.200111	11.089523	10.605696	11.150112	10.883063	11.109342	11.053831	10.874945	11.347366	10.776155	10.799116	10.643983	11.125905	11.130536	11.0946	10.866176	10.554694	10.885437	11.048656	10.397117	11.042491	11.108657	11.148356	11.265335	11.126333	10.735518	11.040132	10.989828	11.061498	10.8975525
A_23_P111311	5.689749	5.3261786	6.6071196	5.700381	6.2497406	5.6894407	5.279229	7.373706	6.4440637	6.4712577	7.5726137	6.873168	6.2730813	6.4898553	7.4019523	5.4535384	6.8738046	6.9025607	6.971468	7.3091035	6.9323215	7.0375867	6.9076347	8.644048	6.303263	8.747035	6.983467	7.2963233	7.274269	6.7287326	7.676998	8.2386465	7.0437584	6.883465	7.5169353	6.79194
A_23_P111321	9.230569	8.079624	4.849696	4.9475875	4.7474647	4.74343	4.81439	5.1474123	8.453249	5.0878215	5.3122535	5.7978015	8.9544935	4.910407	5.5916963	10.264438	4.900737	5.285181	7.219329	6.356395	6.370825	6.090408	5.5510397	5.353056	5.6697283	4.537795	4.173534	4.988834	5.7633595	5.8605704	6.219765	6.3902864	5.1594872	6.260712	5.4685593	5.5373325
A_23_P111343	11.990028	12.281127	11.714684	12.158063	11.584397	12.017242	12.285827	12.377004	12.088928	11.961414	12.153962	12.229473	13.322421	12.064765	12.106852	12.129004	12.239699	11.758587	12.50955	12.1639	12.142307	12.389967	11.9372	12.229171	12.437375	12.071665	12.419744	12.520308	12.270878	12.5968	12.30316	12.65913	12.412072	12.278842	12.28485	11.766811
A_23_P111360	7.251661	6.903107	7.509254	7.385237	7.8208547	7.0982995	8.756462	6.831657	6.854853	8.269592	7.351204	8.196225	7.4221225	7.487921	8.066727	7.71147	7.7554607	7.13859	7.651851	7.8801985	7.8256993	7.1610827	7.118615	7.88222	7.560202	8.86683	7.5604367	7.4619126	7.432559	7.5505915	7.6468267	6.6432586	7.5089774	7.684491	7.433565	7.241968
A_23_P111361	6.8229146	7.6117115	7.4795136	6.7018995	8.145784	8.424481	7.6623635	7.0812593	6.392837	8.116765	7.6978226	7.97476	2.8517706	5.793249	7.181884	6.022926	6.7509584	6.24752	8.389709	9.529037	9.690397	8.655205	10.117443	5.584374	7.5998044	9.266574	9.136954	8.995542	8.555745	8.762516	8.104641	6.799372	9.192851	10.061217	8.40514	9.35988
A_23_P111373	11.680005	11.1894455	11.146805	11.369016	11.401363	11.460451	11.547107	11.695464	11.188867	10.916496	11.889999	11.71681	11.427607	11.435289	11.3644085	11.654733	11.480824	11.665965	11.700599	11.5724535	11.562706	11.2932005	11.280403	11.796934	11.643324	11.721295	11.765421	11.545747	11.690104	11.831896	11.811534	11.143587	11.460717	11.439187	12.044595	11.364643
A_23_P111381	12.683866	12.473108	13.102433	12.71223	13.5791025	12.935448	13.127588	12.742676	12.570315	12.540797	12.366067	13.008784	13.151278	12.573326	12.757956	12.797301	12.647516	12.680453	12.371122	12.7176285	12.737198	12.593424	12.299883	12.754996	12.807169	12.4527025	12.754036	12.570315	12.630739	12.708724	12.643383	12.592761	12.826928	12.673433	12.505023	12.78744
A_23_P111395	6.0621147	5.734701	5.1569133	6.74686	5.262949	6.2431474	4.7988844	6.047341	5.1171193	4.116577	5.802133	4.7113996	5.3207474	5.1422944	5.573428	3.5258558	4.629277	5.4953513	5.5336275	5.2193265	4.872383	4.7441235	4.5024796	6.6485353	6.084841	5.3201404	4.1825056	4.6306143	5.286093	5.0841284	4.941578	4.242211	5.919416	5.6335444	4.872383	5.2700744
A_23_P111402	8.259796	8.202448	6.3528767	9.034362	8.122666	9.464191	5.58179	8.511865	7.5701947	8.31157	7.463864	7.526092	5.6379194	8.522145	5.8351316	7.330907	7.9032865	9.19482	8.128806	8.94135	8.17798	10.327869	7.9946237	9.348944	9.05815	10.979938	8.321272	8.360529	7.6732907	9.12071	8.867725	9.419667	8.599561	7.6780453	8.456532	9.23918
A_23_P111413	7.9467382	8.518859	8.4995	8.266282	7.716245	8.09716	8.099379	8.364631	8.05123	8.207161	7.7858257	8.451232	7.815875	7.854081	7.292748	7.4759965	7.651362	7.3656917	7.628308	7.745635	7.7236385	8.026219	8.349003	8.491383	8.054635	7.1648517	8.248698	7.9458656	7.5411696	7.7408185	7.8369145	7.7329435	7.647929	7.8523655	7.6580997	7.8087144
A_23_P11144	7.04348	6.828973	6.737194	6.4240003	7.055448	6.268169	8.000764	6.5359893	6.4719257	7.00928	6.469553	7.1610827	8.5260105	7.389597	7.57954	7.334213	6.670936	7.166568	6.572832	6.983729	6.8378773	6.9157662	6.155699	7.0696316	7.1291404	7.6038094	7.2830505	7.0301876	7.0493026	7.071493	7.145567	7.0725327	7.230279	6.8391585	5.633338	6.5402603
A_23_P111452	12.940841	13.562897	14.117022	13.493348	14.267966	13.2443	13.46927	12.771297	13.556837	13.992481	13.682491	13.130008	14.267966	13.351774	13.928181	14.003841	13.2332115	13.313509	13.027784	13.213472	13.022023	13.036751	13.125333	12.370827	12.670995	13.181709	12.920204	13.080969	12.762554	12.679353	12.765053	12.376629	12.8522005	12.712581	12.601218	12.899468
A_23_P111480	7.203369	6.605689	6.8715177	7.380841	7.0488534	6.566057	7.716874	6.828274	6.506802	8.466829	7.101893	7.1232767	7.829659	6.948432	6.54493	7.050061	7.1374326	6.9042697	7.0691423	6.8751707	7.1240907	6.905669	6.929478	7.218407	7.507126	7.0565977	6.234297	7.078587	7.058287	7.353202	7.185841	6.345814	7.1238227	6.9076347	6.560946	6.8891273
A_23_P111481	14.713703	14.769145	15.078254	14.812029	15.648579	14.651019	15.220806	14.858038	14.784697	15.235318	15.103326	15.0493355	14.365264	15.118937	15.493285	15.039634	15.120457	14.843613	15.099612	15.008705	14.962176	15.341492	15.185337	15.347414	15.445117	14.252113	14.938472	15.138201	14.811063	15.050387	14.7737465	14.893463	14.911116	14.985721	15.990193	15.009985
A_23_P111487	10.170254	10.236959	10.509157	10.015487	10.603378	9.611604	10.024216	10.036397	10.102345	10.566051	10.378826	9.888787	9.497644	10.144876	10.443746	9.914375	10.298877	9.9356785	10.163279	10.024435	9.949095	10.43616	10.448617	10.607699	10.439836	9.056951	9.720508	10.052041	9.956147	9.950525	9.767703	10.160138	10.231876	10.263989	11.355737	10.136893
A_23_P111492	8.174413	7.74372	8.206728	8.08574	8.144213	7.908714	8.141842	7.9782166	7.76074	8.979198	8.436267	7.9361987	7.631221	8.008313	7.9713717	7.6567116	8.070031	7.8240156	8.106797	7.816078	8.043204	8.33139	8.829925	8.134406	8.356237	7.5187845	7.720659	7.970416	8.288296	8.130022	8.011243	7.4734397	8.211429	8.48499	8.325593	8.373431
A_23_P111506	18.017893	17.455057	17.26979	17.667833	17.158958	17.941765	17.144966	17.672495	17.47167	17.021759	17.278337	17.111403	17.042858	17.282812	17.353394	16.999182	17.756826	17.914516	17.63789	17.475866	17.34969	17.13517	17.952843	17.379793	17.144966	17.311691	17.590464	17.704565	17.531939	17.508255	17.620749	17.89964	17.598059	17.865942	17.233318	17.813835
A_23_P111517	7.8668394	6.7056775	9.104159	6.609351	9.975865	8.359529	7.0085473	7.1453485	7.64612	7.280831	6.901402	7.4778824	5.5463214	6.990986	9.56096	7.226958	8.043006	7.4582415	7.924537	7.513783	7.0185747	8.47642	7.926164	6.9460287	7.2335496	8.497447	7.431668	7.660162	7.597936	7.657454	8.119096	8.217099	7.424309	7.9551363	6.2619605	7.433085
A_23_P111525	14.616144	12.600211	14.326085	14.090247	13.473462	15.150135	11.615688	13.475171	11.733394	12.032032	13.555964	13.033985	11.243817	13.097999	12.557216	10.927743	13.107925	14.533522	13.316391	13.214875	13.024559	12.247698	13.284672	13.27226	11.63964	14.030883	12.8677	13.291495	12.792381	13.100074	13.725119	14.480761	13.690816	13.771319	13.963769	13.155389
A_23_P111531	8.954279	8.912723	11.785842	9.324936	10.827422	10.745518	11.843442	10.401668	11.4526825	11.376981	10.276799	9.6741	7.7569046	9.45435	12.022572	12.310802	11.456859	9.713024	9.622869	10.262677	10.119989	10.453036	11.240512	9.753816	9.967313	11.56542	9.89224	10.035264	9.992589	9.628323	10.207627	10.997006	9.6974325	10.040552	8.951914	10.552312
A_23_P111571	17.155437	16.64732	17.331238	16.668076	16.352097	17.504929	16.268024	16.793964	17.346283	16.263863	16.58278	16.124474	15.560613	16.399261	16.628523	17.322733	16.922655	17.214903	16.888214	16.577568	16.545137	16.38135	17.042858	16.636122	16.146706	16.518707	16.8293	16.869694	16.799759	16.71619	16.88212	17.203552	16.858404	16.891129	16.512403	17.053679
A_23_P111583	7.8832903	8.183367	7.9084444	8.821257	9.311712	8.778307	8.27835	9.893481	10.4746	7.6089463	8.816947	9.46797	11.643324	7.8892136	7.4061565	10.404069	9.237505	10.161703	9.733431	10.060796	9.897386	10.070941	9.952309	10.304526	10.353508	13.040362	9.32311	9.722232	10.882885	9.444199	10.396823	10.253344	10.571887	9.821668	8.782854	9.933745
A_23_P111593	6.583955	6.7273707	7.4031854	6.132548	7.2811275	7.368981	6.7563396	7.1291404	7.8012953	7.780733	7.3010674	6.7106986	8.214808	6.410022	7.0393734	8.218933	7.3543425	7.026552	6.036577	6.2598596	6.514741	7.5972023	7.161381	8.244754	6.9904356	8.614445	6.8461227	6.939211	6.398362	6.5990467	6.5599813	7.229993	6.481916	6.3506985	6.428152	6.418214
A_23_P11160	8.214218	7.1979203	7.5949693	8.707272	7.4349337	8.080953	7.8496127	9.344201	8.382021	9.421441	8.698433	8.746827	8.243043	8.540856	7.679816	7.8440313	9.354238	9.231405	8.649503	8.838719	8.429204	8.529049	8.136754	9.130498	8.881915	8.752956	9.044284	8.922902	8.858995	9.166605	8.869645	8.099894	9.169805	8.499201	8.913229	8.561573
A_23_P111604	3.1261091	3.503925	2.7619784	2.843603	2.7291708	4.5705256	3.1703913	3.1790762	3.7738836	3.4694104	3.070112	3.4694104	3.509308	3.3247468	2.92512	3.2987752	2.846947	3.3537893	3.3761137	2.810261	2.8138669	3.0415483	3.247091	3.936354	3.0377192	2.9494183	2.7828438	2.7449348	2.9006991	2.9029965	2.8131437	2.7179506	3.1397688	2.735094	3.432547	2.7751005
A_23_P111621	11.361961	12.187577	13.045514	11.832473	13.202571	11.38595	13.208888	11.872196	12.965906	13.768908	12.878181	12.545556	10.666428	11.435901	13.398703	13.633207	11.89585	10.898257	10.711511	11.348551	11.301284	11.370659	11.662306	10.18007	10.328086	13.818079	11.580269	11.4127035	10.934361	10.807166	11.24535	11.643105	10.641608	11.328693	10.918815	11.12456
A_23_P111635	10.552561	10.243109	11.252929	10.252181	11.050305	10.499413	10.723699	10.586969	10.584235	10.5644455	10.5243025	11.138611	10.298518	11.081427	10.403359	10.36666	10.085949	10.385154	9.980891	10.574553	10.49993	10.953975	10.826206	10.950162	10.504125	9.719191	10.215117	10.507373	10.230937	10.30711	10.216857	9.703558	10.6172085	10.850024	10.639245	10.789051
A_23_P111657	5.617579	5.5623336	5.106012	5.4856954	5.016715	5.941026	4.8294435	4.877147	4.1789	5.2366033	4.940985	4.690205	5.628124	4.6584554	4.416569	4.9534855	5.032323	5.546032	5.202356	4.658066	4.99133	4.515388	4.7839336	5.826469	5.3903284	5.5934453	4.7504115	4.6949368	4.850451	5.0285945	5.345885	4.8367696	4.977553	5.099803	5.551706	5.2821755
A_23_P111662	4.1170845	3.4076784	4.9719095	4.2440724	4.8188453	4.2975464	3.9110653	5.0051684	3.616342	4.4543076	3.7719915	4.598375	3.2385037	5.9371705	5.2686014	3.102053	5.824486	5.389242	4.9050336	4.9715443	4.5571504	4.46373	4.9182825	4.033066	2.9745088	2.8298168	5.1575603	5.5340095	5.6845083	5.4021945	5.573428	6.1932735	5.2107115	5.127275	5.403955	4.5708585
A_23_P111672	9.996714	9.320029	9.6993065	9.685143	9.619922	9.625477	9.886589	9.757933	9.348491	10.38565	9.970385	10.168153	10.201397	10.094379	9.881934	9.950396	9.293595	9.666175	9.912262	10.071756	10.167139	10.358221	9.711615	10.350999	10.448189	9.190933	10.515686	10.130674	9.799098	10.151303	10.028689	9.586581	10.234974	10.096772	8.786974	9.721902
A_23_P111698	7.0488534	6.921065	6.7503667	6.931751	6.590985	6.4748693	5.9374924	6.8875566	6.8630447	6.9383006	6.882097	6.0470247	7.122717	6.7986383	6.654461	6.4091587	6.8590713	6.6349683	6.820738	6.5529675	6.3345804	6.3438325	6.765699	6.8361955	6.200704	6.3148456	6.778898	6.560946	6.8751707	6.8104677	6.752416	7.1889334	6.6834784	6.738721	6.868842	6.5768857
A_23_P1117	8.228967	7.789167	7.914616	8.049504	8.835388	8.261159	8.245954	7.8199544	7.5013337	8.200121	8.338253	8.241537	7.72039	8.281008	8.786783	8.14331	8.31128	7.742256	7.791638	7.6645145	7.738164	7.91922	8.213347	8.120876	7.932385	8.390924	8.016713	7.884834	7.368981	7.483214	8.082392	8.173243	7.4869194	8.203549	7.547343	7.962539
A_23_P111701	11.0536	11.321288	11.577041	11.866816	11.127065	13.165561	10.161914	12.6931715	13.54513	12.369967	11.806586	11.308865	9.214953	10.7332735	10.757477	13.333596	12.43095	12.484259	12.392448	13.053608	12.872434	12.663069	13.102765	12.619987	12.729528	14.383144	13.134301	12.394143	12.264061	11.818199	13.304771	13.310341	12.360151	11.798974	11.738968	12.769337
A_23_P111712	9.665556	9.846463	9.290013	9.540948	9.820963	9.0417385	10.616544	9.415957	9.014543	10.246886	9.666601	9.866252	9.756725	9.809235	10.526857	9.275091	9.364357	9.3698435	9.6158	9.698205	9.488461	9.749283	9.063306	9.962442	9.813337	8.869191	9.773693	9.556417	9.531025	9.8387985	9.601784	8.817855	9.57332	9.342492	9.904428	9.321697
A_23_P111724	5.688816	7.1814985	4.79922	6.415863	5.3346	6.5423784	6.141988	7.3022623	6.483953	7.126254	5.608776	7.992078	6.5434523	5.407651	5.2596436	7.400507	6.004838	6.2111793	7.2811275	8.001453	8.30789	7.791245	8.166923	7.288437	7.256567	7.6919546	8.224412	7.290335	6.85454	6.9328027	8.322462	7.6902432	7.6162343	7.2618723	6.6008058	7.439211
A_23_P111737	9.508112	9.755466	8.577299	10.002555	8.921553	10.848653	7.8768377	11.144487	10.0459175	8.298709	9.924387	9.928367	4.869712	9.751403	7.829659	9.090107	9.781218	10.473748	11.205351	10.523652	11.388644	11.336759	11.712546	11.415261	11.813382	9.883087	10.566471	10.933349	11.529734	10.570251	11.410647	11.627569	11.747088	11.221432	10.095717	11.396548
A_23_P111745	13.656827	14.279671	13.825797	13.808255	14.397758	13.241596	13.354527	13.93883	13.881642	15.027275	13.7047615	14.17246	13.164022	14.2536335	13.952996	12.987555	14.083919	13.515106	14.219934	13.609475	13.874719	13.860443	14.197223	13.673836	13.971569	12.592761	13.594162	14.234016	14.056735	13.949499	14.064028	13.56341	13.770136	13.672605	14.159778	14.154151
A_23_P111753	14.625724	14.741476	14.259328	14.41998	14.540454	14.358835	14.37445	14.408194	14.274792	15.090818	14.592419	14.639488	13.942456	14.595045	14.623088	14.429128	14.029044	14.389339	14.207308	14.278238	14.206354	14.229707	13.871435	14.306591	14.243632	14.073641	14.38147	14.32319	14.247159	14.278238	14.461236	15.168112	14.319859	14.181631	14.290815	14.011333
A_23_P111766	8.618603	6.94138	6.787552	10.234086	7.295294	7.4088283	7.4098163	9.399315	13.679695	10.622482	12.437036	9.327695	6.8678427	8.170414	9.338884	14.24977	8.435263	8.212658	8.656866	8.805584	8.569746	8.253707	8.197971	8.620413	8.73551	6.718155	7.263082	7.7740626	8.513043	8.571915	7.770207	8.701655	8.590586	7.9420695	15.103326	7.8440313
A_23_P111797	11.94456	11.179803	12.5610895	11.97796	12.672822	12.600211	11.634762	11.675511	11.548824	11.440847	12.129938	11.288969	13.372216	11.1729965	11.4966755	12.102254	12.486937	12.458212	12.235487	11.7740345	12.706866	11.31454	12.623542	11.856622	11.787245	10.786565	11.7391615	12.335188	12.368968	11.954543	11.818199	12.878831	11.874527	12.147796	11.860323	12.204747
A_23_P111804	13.046783	13.366444	12.858793	13.45304	12.35321	12.560763	11.9253845	13.152654	13.168367	13.06016	12.623779	13.0709715	14.629841	13.430096	13.3833885	13.021179	12.610839	12.951594	12.643001	12.002745	12.218567	12.672077	12.565237	12.92912	12.455412	10.962585	12.436199	13.025764	12.363405	12.442688	12.41717	15.144323	12.453596	12.098137	11.782448	12.34406
A_23_P111811	12.723734	11.932289	12.039903	12.400023	12.426847	12.710942	12.370506	12.291757	11.655281	12.667906	12.291181	12.388704	13.3748865	12.27015	12.248374	11.754017	12.078597	12.168234	12.739388	12.739747	12.670358	12.734877	12.638067	12.715026	12.864996	12.797301	13.102433	12.545556	12.670358	12.920629	12.849948	12.455412	12.632405	12.584298	12.263033	12.772404
A_23_P111826	5.4874825	5.418758	5.6909537	4.7674932	5.403955	7.901637	3.8451896	5.8679953	4.1878953	4.8251834	4.901193	4.5714164	4.4035563	5.392033	5.6442785	3.0895004	5.7294774	5.3697963	5.7834525	5.7011056	4.836437	5.2664566	4.8892403	5.208224	3.371951	5.123405	5.5370502	5.1901917	5.396455	5.5938416	5.448128	5.526372	5.0044484	4.9947796	5.3282123	5.3133626
A_23_P111835	13.618202	13.5430155	13.914447	13.302868	13.772081	13.361697	13.8703165	13.619225	13.414619	13.862684	13.484539	13.906682	13.236546	13.343691	13.868707	13.72794	13.5430155	13.339998	13.306655	13.517337	13.401636	13.336717	13.154166	13.525026	13.472956	14.638087	13.486764	13.292006	13.395797	13.499159	13.475171	13.127588	12.65913	13.281099	12.814065	13.430604
A_23_P111843	14.953259	14.97622	15.100994	15.070037	15.005069	14.958743	14.72597	15.030742	15.115229	15.146752	15.269321	14.974407	14.144112	14.884651	15.117838	14.635246	15.007759	15.027275	14.902907	14.673299	14.770367	15.168112	15.077162	15.0040045	15.13952	14.834358	14.927197	14.918418	14.835385	14.903974	15.070037	14.57058	14.951208	14.982557	15.239304	14.922451
A_23_P111860	6.741215	6.3126407	7.1054773	6.5876412	7.495983	7.946554	8.7883625	8.522387	8.969248	9.205047	8.548607	8.421858	4.9096937	7.144457	6.035639	8.252221	7.5054626	6.8970604	6.5891557	7.3731813	7.2050934	7.302843	8.556254	7.9184966	7.3561864	11.819645	7.9437265	7.560202	6.6312547	6.1307645	7.8381124	8.612833	6.9807835	6.550072	6.757509	7.5578322
A_23_P111865	9.120491	9.15445	9.384888	8.643581	9.676066	8.684536	9.723902	8.97495	8.779768	10.26766	9.225462	9.473559	8.730748	9.700948	9.480454	8.900136	8.8983	8.918083	8.806539	8.996045	8.991146	9.297504	9.352357	9.409155	9.559692	9.541207	8.873259	9.245382	9.235044	8.91529	9.131366	8.722364	9.204217	9.163088	9.34201	8.993219
A_23_P111888	10.255414	10.69398	12.28485	11.248192	11.51978	12.1537	10.85509	12.269176	13.568217	14.397758	11.603211	11.973189	7.6250553	11.226328	10.806606	12.952881	13.908469	13.034437	11.1815815	10.848433	11.066043	11.1788225	11.57867	11.352274	11.106786	12.074986	10.939445	11.425898	10.834703	11.230617	11.741058	10.603969	11.585022	11.032385	10.52146	11.387049
A_23_P111919	3.2496088	4.1511593	2.994941	2.6236935	3.1933138	2.6721525	2.6537154	4.6522026	5.4053826	4.199698	2.6328542	2.675818	2.6629653	2.628492	3.9212399	2.6623628	3.4059744	2.6301713	4.9377646	4.6339507	4.9726453	4.7743616	5.071391	2.6787739	5.166391	7.0336585	5.322396	3.727246	4.941578	4.1530614	4.862428	4.1878953	2.6230032	3.936354	2.6842375	5.135143
A_23_P11192	13.872083	15.108436	14.2043295	14.019603	14.7737465	14.265608	14.971101	14.161029	14.4742775	15.35941	14.200448	14.2350855	13.204418	14.499009	14.363073	14.721334	14.291531	14.638851	13.812066	14.102373	14.044014	13.949499	13.8987875	13.878403	13.819098	15.101833	13.999319	14.044607	13.952996	13.89023	13.919987	13.741482	13.827584	13.989791	14.879029	14.236492
A_23_P111929	7.71731	7.775454	7.787308	7.8171587	7.9551363	7.467688	7.9514933	7.5661907	7.722354	7.520305	8.383439	7.8794994	8.240515	8.207973	8.828227	8.33041	8.227347	7.6108875	8.166923	7.8566003	8.037702	8.110891	7.6054535	8.000312	8.380214	7.663422	8.825695	8.312196	8.036824	7.862694	7.7551966	7.8262	8.683013	7.693261	8.719741	7.430393
A_23_P111947	3.3734503	3.2976627	5.2918983	2.7767823	5.039966	4.3554907	4.9436607	3.983131	3.4949744	3.1767647	2.940411	5.528777	3.4816306	3.1803763	3.3310192	3.1221995	3.395387	3.1632721	4.3757033	3.1329906	4.4785604	7.86513	5.4248977	4.0235534	5.0474896	3.6011243	3.7821376	4.8997464	5.0594263	4.6546144	4.289212	2.8254762	4.853261	5.318678	6.320607	3.921784
A_23_P111961	11.565785	11.22737	11.017878	11.546442	11.055508	11.300472	11.081226	11.505827	11.278152	11.514157	11.289547	11.42336	10.743591	11.4580965	11.382832	11.507685	11.242029	11.369532	11.598581	11.477399	11.514441	11.40014	11.279189	11.854152	11.747854	11.097343	11.585307	11.480323	11.508287	11.808604	11.550305	11.333935	11.788261	11.509427	11.762707	11.457798
A_23_P111978	7.2406387	6.550782	6.3415375	6.8451486	6.596761	6.729199	5.7365117	6.379473	5.472841	5.854262	6.4677267	5.6312613	6.09679	5.2193265	5.391069	5.632386	6.0340095	6.1172657	6.1164002	5.565408	5.941026	5.3745723	7.2811275	5.7256584	5.4743953	5.449112	5.388913	5.72477	5.7725163	6.059355	6.0761127	6.122628	6.566256	6.871256	6.7630076	6.3285813
A_23_P111981	8.871112	8.777481	8.470091	8.728211	9.515205	9.545585	9.132462	9.132018	10.561074	9.398783	9.720508	9.205047	8.483888	7.64612	10.00206	10.80687	8.333254	9.548595	9.278956	10.272841	9.964703	10.043684	10.670934	9.719764	9.716869	11.1629305	9.736164	9.58881	9.925788	9.395606	10.032957	10.921728	10.260298	10.013692	9.426624	10.34455
A_23_P111995	10.021613	9.969147	11.86343	10.673686	11.352971	12.184957	10.14262	11.615188	13.57762	13.602103	11.579764	10.918265	9.952064	10.166699	11.175478	13.398148	13.120361	11.812064	9.945699	10.342356	9.763615	10.461849	10.996666	12.218567	10.67582	10.033502	9.844245	10.273477	9.972423	10.621313	10.439239	10.92351	10.320634	9.922603	11.1209	9.958894
A_23_P112004	8.261705	9.177537	8.3502245	8.423661	8.834746	7.968783	7.628018	8.271029	9.40712	7.6084795	9.493314	8.845348	10.310477	8.80442	8.497447	8.270085	8.664163	7.9056635	9.971079	10.288944	10.738247	10.315993	11.51121	8.627566	9.05319	9.415793	10.511633	10.361923	9.561204	9.652331	9.698205	8.870561	10.617035	11.39839	10.088973	10.07411
A_23_P11201	10.338585	9.084421	9.354238	9.469093	8.987024	10.473176	10.993714	10.926293	10.508724	9.462838	10.019371	10.616016	10.821757	10.0305605	8.79975	7.996824	9.666601	10.72653	10.256943	10.903076	10.878615	10.343049	10.321084	10.786293	11.011862	9.479737	11.764904	10.4815645	11.23805	11.143587	11.316333	8.506689	10.155253	10.4815645	11.1908	10.360416
A_23_P112016	5.177629	5.2442327	4.844259	5.000964	4.663129	5.722644	4.3299627	5.3593683	5.8497458	5.970908	4.504149	2.82705	5.2041	3.8135927	4.378691	5.4383802	5.18488	4.9750204	4.873394	4.523636	4.9362783	4.7885537	4.880536	4.6194925	5.1859455	6.2619605	4.6596	4.3872843	4.1424184	4.5024796	4.959909	4.8997464	4.4691615	4.7379465	4.86903	4.4574423
A_23_P112026	16.141548	15.084536	15.525018	16.130657	15.462366	16.98504	15.928328	15.023536	14.209439	15.071039	14.443936	15.648579	18.276335	16.617542	14.271411	14.330555	15.979354	15.007759	13.88961	14.724805	14.994548	14.937446	14.241357	14.71055	14.455251	12.491045	14.6989	15.258468	14.673299	14.86469	14.599539	17.780996	15.95979	14.456094	10.767222	14.052329
A_23_P112061	12.265209	12.459511	13.586588	12.8522005	13.856972	13.081478	13.436229	13.21594	13.268246	12.304484	13.08016	13.187356	12.615141	12.611393	13.525556	13.437189	13.291006	12.4355135	12.899177	12.405419	13.026563	13.172931	13.459001	12.253408	12.46178	13.107211	12.503536	12.947914	12.927989	12.801626	12.695131	12.655217	12.42652	12.524234	13.08407	12.74545
A_23_P112078	7.6645145	7.4457383	7.2472525	7.3478303	7.9981933	7.89557	7.934201	7.312328	6.7255335	8.31859	7.8324933	6.828274	8.042632	7.021767	7.5871596	7.9140534	7.505798	7.0079374	6.6407166	6.6842513	6.6473145	7.6087375	8.112216	7.287373	7.288437	6.531474	6.978721	6.730581	7.202901	7.563998	7.3202534	7.0573487	7.2735634	7.1404796	7.248769	7.3815074
A_23_P112086	3.8392959	4.066094	4.2733803	4.7982025	3.9124656	5.1020627	3.587981	3.7543104	4.677866	4.100488	3.327436	3.855238	4.9836836	3.564343	3.0816991	4.260288	3.1288686	3.7558327	3.5330844	2.9618433	3.767656	3.660564	3.365288	4.0253973	4.11421	3.2542658	2.8951404	2.9186065	3.649952	3.1945984	3.815247	3.8045785	4.2173753	4.149071	4.258956	3.2906582
A_23_P112100	4.6444	2.9650407	2.7111418	2.7177227	2.680985	3.5136683	2.7521102	4.589825	3.078823	2.8629243	2.7553303	2.8501163	4.8002887	2.8756087	2.7364788	2.7858057	2.7354746	2.868959	2.8351986	2.7002947	2.7039475	2.711668	2.7117758	3.0612564	2.7770681	2.764354	2.7854075	2.946374	2.7359529	2.6833193	2.6627371	2.6664786	2.8165386	2.6840627	2.8448305	2.6879883
A_23_P112103	11.587244	11.356202	11.089249	11.673633	11.481952	11.411326	11.185374	11.575592	11.410044	11.100207	11.326559	11.58802	11.87899	12.153962	11.939727	10.653991	11.881454	11.441328	11.44838	11.225183	11.143437	12.212958	12.447642	12.341403	12.383203	10.191389	11.197363	11.591282	11.521678	11.209866	11.415901	12.850891	12.171166	11.507685	12.086755	11.512249
A_23_P112113	12.746402	12.581964	12.704598	12.850891	12.856786	12.820213	12.36209	12.92402	12.751354	12.603157	13.625715	12.824817	12.830201	12.759361	13.079081	13.04768	12.666415	12.828101	12.798494	12.804822	12.900657	12.78039	12.64272	12.925084	12.952713	12.520962	12.940841	12.86539	12.935883	12.9266615	12.998748	12.493537	12.888529	12.850891	13.193527	12.920204
A_23_P112135	15.337697	14.186943	14.820193	15.1241665	15.39317	15.558373	14.716609	15.13431	14.651886	14.518972	15.754433	15.223542	15.06051	15.182674	15.250756	14.786525	15.226324	15.697111	15.058287	15.303107	15.283541	15.099612	15.300577	15.261484	15.015562	15.070037	15.223542	15.339051	15.315239	15.205087	15.589015	15.536665	15.329539	15.465068	15.129695	15.21454
A_23_P11214	12.147157	12.418862	11.76627	12.282223	11.562416	11.620665	11.420165	12.026366	11.433867	12.13158	11.975566	11.819944	11.140643	12.105702	11.616494	11.306764	12.202507	11.817276	12.345352	11.790841	11.890941	11.955159	11.604081	12.201348	12.301291	10.806606	12.172417	12.001078	12.218567	12.391564	12.211548	11.231344	12.062454	12.02158	12.151879	11.914336
A_23_P112159	11.291033	11.837682	11.588208	11.905253	11.865706	12.048602	10.978024	11.101601	11.512552	10.843097	12.630445	11.099986	13.163572	11.034482	11.577328	11.775506	11.276772	11.307506	10.979059	10.797257	10.660304	11.407799	10.995478	11.792672	11.561071	11.337895	10.982163	11.624414	10.876636	11.168257	10.891196	11.350618	11.451586	11.018154	11.692252	10.76042
A_23_P112162	11.194084	10.932583	11.265561	11.15209	11.127335	11.335094	10.95861	11.611869	11.534445	11.190498	11.819387	11.04689	11.366309	10.970575	11.686793	11.391275	11.44337	11.134265	11.233258	11.06977	11.121128	11.70467	12.082608	11.521078	11.635186	11.691113	11.400678	11.3007345	11.331204	11.26256	11.44838	11.473182	11.544366	11.40014	11.893256	11.619912
A_23_P112173	5.385891	4.0509057	3.6724513	4.3828025	3.4121366	5.484678	3.5922523	4.0259614	4.5423326	4.517154	4.543513	3.4939399	4.342138	3.5581474	3.2799284	4.8297567	4.633614	3.6579494	3.4784648	3.2828054	4.2095637	3.8146873	3.5969446	4.444412	4.4204125	4.190831	3.6659267	3.3695085	4.3522344	3.852264	3.9604998	4.3342514	4.1845517	4.3104506	4.5461464	3.5735104
A_23_P112187	8.962352	8.587375	7.8448873	8.510849	7.215301	7.939898	6.496859	8.558841	8.068428	8.292012	8.458983	6.8683214	7.6385717	6.984032	7.1763535	7.4636254	7.4208136	7.6272244	7.1755223	6.962937	7.013222	7.5554185	9.328097	8.680538	6.8680706	7.3437853	6.711185	6.833785	7.194812	7.4619126	7.119661	7.540481	7.2830505	7.591859	7.638844	7.1460733
A_23_P112201	12.133072	12.048259	10.83769	11.922655	11.639891	11.405853	11.322128	11.812064	11.254538	10.8695965	11.893256	11.610834	12.39128	12.459511	11.634975	11.17954	11.1388855	11.842899	12.714417	12.1928215	12.211178	12.298671	12.107693	12.273946	12.581964	11.375999	12.680453	12.3231125	12.418258	12.685401	12.5510435	12.186676	12.328314	12.3231125	11.950783	12.564906
A_23_P112220	2.657351	2.7693577	3.2903676	2.670969	3.2579195	2.8426306	2.9411178	4.0003247	2.703651	2.7111418	3.7428842	4.1179905	5.8920608	2.7529552	3.3681593	4.5050206	3.1858864	3.9256806	2.714468	2.8865857	3.551636	2.9683132	2.8100128	2.9797552	3.3603785	3.169922	3.3761137	2.849512	2.6116014	3.0356917	3.185042	5.327771	3.727246	3.2116272	2.6454017	3.3095357
A_23_P11224	12.8314	12.357185	12.685401	12.580867	12.459239	13.059831	12.504341	13.130931	12.842742	12.751071	12.651536	13.117237	12.943286	12.797025	12.764124	12.4107685	12.895102	13.304771	12.691277	12.93122	12.967443	12.847587	12.932078	12.68717	12.808191	13.137011	12.898472	12.93122	13.110934	13.074974	13.094133	13.088899	13.186831	13.067635	13.078139	13.031887
A_23_P112241	9.5860815	9.598578	9.9396515	10.189056	9.8051	10.421691	11.597074	10.86666	11.754584	10.383885	10.087173	11.653453	11.676025	10.251192	10.75208	11.971898	10.567924	10.30427	10.659325	10.516215	10.542787	10.635425	10.565552	10.860567	10.85908	13.89023	10.101063	10.671176	10.358221	10.41767	10.635688	10.378379	10.763009	10.383885	10.651494	11.125118
A_23_P112251	13.638475	13.040362	13.063307	13.974962	14.066349	14.313098	14.090788	13.827584	13.799345	13.916387	13.601585	13.794173	15.507072	14.135945	14.073641	13.801622	14.136826	13.917465	14.066934	14.03899	13.724533	13.666801	13.531093	14.536788	14.3375225	14.089038	13.920972	13.912245	14.120293	13.75544	13.9859295	14.492847	14.434756	13.722713	13.462776	13.983283
A_23_P112260	11.16851	10.331508	10.399071	11.269645	11.249511	11.848265	11.840153	11.192575	11.372005	11.190226	11.181178	11.504649	13.645814	11.75804	11.516153	11.66148	11.7141485	11.365722	11.255306	11.525058	11.168257	10.956334	10.457743	12.125507	11.637367	11.592858	11.098058	11.283176	11.223783	11.106548	11.440023	12.197714	11.950783	11.223005	10.738247	10.884184
A_23_P112275	5.3550906	4.415418	6.6947713	4.3674707	4.9352055	4.9482994	4.7835717	4.173534	7.2573586	6.056399	3.9161057	7.5277014	3.928666	5.3748636	6.716568	6.6393857	5.123405	4.5838075	4.81552	5.954036	5.2946844	6.496036	6.041463	5.3369074	6.1468296	5.2422886	5.0171494	5.541132	5.9947085	5.9197507	5.455512	5.2227316	5.1820936	6.3129587	4.7099295	6.6407166
A_23_P112289	7.472687	6.8224034	6.61389	7.563737	9.125861	6.73693	7.067928	8.045783	6.789397	7.3100586	7.400507	8.817703	6.8691225	7.442904	6.864639	5.978275	6.872368	7.3225474	8.179287	8.165971	8.241185	8.127491	8.085456	8.27835	7.7446656	12.557814	8.282019	7.975589	8.686384	8.005966	8.636464	8.023174	7.75454	8.134808	7.1994753	8.275104
A_23_P112296	4.6994624	4.061706	5.147149	4.6634593	7.8002396	5.7137337	5.175053	6.784817	5.7479115	4.9475875	6.5589094	5.7143483	5.007981	5.1859455	6.087869	4.7818003	5.5097632	5.132614	5.3346	5.684119	5.134721	5.1692834	6.287605	4.794608	5.8256373	5.2409725	5.309049	5.983287	5.8037744	5.3103714	4.9730783	4.486816	5.4528904	5.7687607	4.8549957	4.264392
A_23_P112311	8.627566	7.301305	8.691674	9.369378	10.547134	10.062472	9.842348	9.308696	8.719741	9.540811	9.829886	9.889873	8.284846	8.968848	9.952478	8.616758	8.798634	9.327087	9.484624	9.377491	9.520762	9.47455	9.693819	9.662905	9.60742	10.009867	9.347997	9.549017	9.780104	9.754261	9.528093	8.300103	9.630467	9.605093	9.89224	10.341189
A_23_P112327	6.0571475	9.039064	5.241326	5.5651274	4.3342514	5.645222	4.9627366	5.904967	6.6854343	6.3348227	7.0461245	3.731477	4.0887585	4.6608725	5.0664296	5.0988417	4.9268274	5.154968	7.540017	4.3403015	4.0175443	6.0898757	5.826153	6.188914	3.6739168	4.992692	4.700688	5.3409176	4.639791	4.490788	4.4341135	4.7213693	3.7966878	4.363629	4.709432	4.321354
A_23_P112341	12.026366	12.474913	11.099986	12.169113	11.6354065	12.24069	12.3233795	11.7488	11.117159	12.1773815	12.46178	12.40902	11.68544	11.798974	12.940841	11.549832	11.272583	11.435901	11.781941	11.663482	11.4127035	11.38732	11.275685	12.194594	11.897953	11.379529	11.918375	11.847112	11.489412	11.99375	11.61296	11.634337	11.487161	11.504418	11.9253845	11.400678
A_23_P11237	8.168524	8.123296	8.371487	7.823072	8.351544	7.9862456	8.270796	8.216693	7.867362	8.179527	7.857065	8.294684	8.611591	8.859909	8.694426	7.7548013	8.358061	8.36491	8.521264	8.382021	8.304316	8.876693	8.442592	8.84432	8.822528	8.236804	8.504912	8.667494	8.532789	8.520782	8.486968	8.755533	8.577837	8.47315	7.951315	8.486778
A_23_P112397	13.552614	14.087028	13.366954	13.791014	14.442429	13.371462	13.491414	13.262753	13.480359	12.930252	13.165923	14.154151	13.427825	13.972615	15.241452	13.438127	13.280759	13.378282	13.6940775	13.551467	13.791976	14.208642	14.334957	13.9013195	14.068345	13.882527	13.746678	14.005005	13.900539	13.688987	13.851848	13.787178	13.91799	13.984517	13.398703	13.862148
A_23_P112406	12.167005	12.569502	11.867292	12.304829	12.353784	12.040468	12.89887	12.055546	12.106218	12.968908	12.71945	12.423546	11.612362	12.341987	13.015257	12.021893	12.086755	12.144616	12.255081	12.000595	12.248374	12.619987	12.797301	12.573974	12.646458	12.016149	11.98136	12.404468	12.333864	12.18847	12.182777	12.038979	12.376331	12.389697	12.377004	12.414608
A_23_P112412	13.233664	13.791976	12.533695	13.203944	13.515557	12.905484	12.986145	12.914041	12.848683	14.0647135	13.276505	13.45563	12.943638	13.12811	13.786601	13.124052	12.978924	13.12956	13.214466	13.178368	13.014386	13.230468	13.052713	13.581176	13.433785	12.504341	13.08016	12.9678545	13.174866	13.39513	13.128528	12.16732	13.027784	13.006202	13.309845	13.111732
A_23_P112429	17.6972	18.031717	17.191967	17.768843	17.756826	17.72675	17.577118	17.524408	17.463427	17.964596	17.87804	17.744514	16.778109	17.74017	18.3395	17.63789	17.260862	17.628435	17.620749	17.64939	17.590464	17.701021	17.566023	17.65887	17.744514	17.527355	17.712767	17.628435	17.654518	17.680038	17.598059	17.338219	17.672495	17.63789	17.708982	17.64608
A_23_P11244	12.03365	11.526013	12.504341	11.348551	12.514573	12.42652	12.8176155	12.142016	12.199265	12.1607895	11.625044	12.375072	11.527393	12.564371	12.935883	12.493318	12.3798065	11.752896	12.022807	12.441836	12.309796	12.468416	12.368751	12.1537	12.235487	12.499291	12.305443	12.194831	12.283136	12.24006	12.210576	12.422495	12.4312525	12.166739	11.89585	12.598809
A_23_P112452	10.832074	9.865562	9.310775	11.539953	10.971285	11.633799	10.312779	12.6657095	11.056827	9.98183	11.490484	11.48633	11.919794	11.083487	10.874457	10.275418	10.639774	11.752321	11.467821	11.5049305	11.790841	11.869975	11.855716	10.427919	11.041669	12.626274	11.771718	11.537442	11.732943	10.297036	12.362699	12.123772	11.327515	11.513835	11.629791	11.671255
A_23_P112470	9.137145	9.414715	8.926194	10.587464	8.677881	11.419791	6.928452	12.249671	13.972013	8.749105	11.387049	9.592367	7.442686	8.08765	7.652623	7.685245	10.113591	10.202121	14.619135	13.553652	13.73717	14.995646	14.635246	13.457583	14.467547	10.26969	13.686214	12.945912	15.473639	13.058555	14.090247	12.718413	14.687308	14.430621	11.542796	14.1547985
A_23_P112478	11.828234	11.247927	11.059742	11.558488	10.694871	11.436694	11.370864	11.897953	11.846824	12.465642	12.230218	12.50955	11.548824	11.567144	11.54771	11.832698	11.76735	11.177284	11.49282	11.804945	12.117775	11.478795	12.007266	11.681995	11.376981	11.115359	12.148979	11.953769	11.999497	11.525497	11.98679	11.559269	11.9201145	12.2133	11.66122	11.886491
A_23_P112481	10.113323	12.7222595	12.864996	12.0512905	13.152654	13.486002	12.642372	13.652783	16.177832	12.861222	13.842314	12.776488	10.600498	11.936863	11.98061	17.45153	11.654248	14.187555	13.54513	14.326085	14.75502	13.568217	15.089644	12.550447	12.919824	12.17856	13.560067	14.062055	13.578139	13.118772	13.177725	15.754433	14.295101	14.734768	14.012317	14.577556
A_23_P112482	7.574469	10.623233	10.709441	9.43627	11.270403	11.0589905	10.744063	11.456588	14.114378	10.595893	11.619646	10.580629	8.233241	9.802363	9.617513	15.491764	9.412014	11.978313	11.114114	12.164223	12.459511	11.527672	13.128528	10.653568	10.95285	10.205156	11.142501	11.8010435	11.114609	10.859827	11.16214	13.615422	12.004504	12.683522	11.809393	12.689823
A_23_P112512	8.386143	8.654963	7.8266726	8.486272	8.100305	8.056984	8.490425	8.297501	8.168929	8.656293	8.6311245	8.581331	9.237724	8.604236	8.362131	8.19983	7.8718047	8.31859	8.133355	8.1187935	7.8385963	8.348729	8.045549	9.015146	8.135482	8.500811	8.174511	7.9611526	8.168524	8.5956955	8.14624	7.974092	8.396571	7.8132925	8.770232	8.173019
A_23_P112531	14.789752	14.101185	13.41377	14.903974	14.781674	14.37021	14.346302	14.994548	14.311677	14.015056	15.182674	15.050387	14.190465	14.951208	15.316956	14.376877	13.89023	14.9562435	15.693888	15.473639	15.574664	15.6370125	15.44649	14.938472	15.405003	14.01436	15.531077	15.391791	15.556978	15.360877	15.30459	14.101185	15.185337	15.397663	15.12316	15.609952
A_23_P112548	8.3832245	8.723428	8.153937	8.563613	9.031708	8.416819	8.24357	7.9900236	7.7945	8.568704	8.601987	8.602788	7.590504	8.676613	8.967087	8.430956	8.346532	8.736913	8.495438	8.221386	8.320342	8.923123	9.347997	8.569507	8.588885	7.8070574	8.307034	8.5169	8.538779	8.243043	8.205745	8.6394825	8.782854	8.751341	7.9565454	8.6823635
A_23_P112554	9.162655	10.1163845	11.170749	11.51495	11.438466	12.228147	8.910591	11.871633	12.716633	12.440732	10.736068	10.291766	7.4560857	9.868895	10.234298	12.346657	12.190295	11.743437	10.3673725	10.812977	10.834943	11.576443	11.889999	12.397127	11.259862	12.560763	11.516153	10.935022	10.502835	10.355197	11.709043	12.819269	11.837948	10.809949	10.255889	12.036486
A_23_P11256	4.695369	4.850167	5.3168287	5.3244205	7.7548013	2.8700025	5.0289135	4.4464545	4.8759503	5.354348	5.652443	4.8254466	5.175341	4.966365	5.1830816	4.4989433	5.013524	5.5795965	5.4045944	5.082678	4.8301973	4.728704	4.995817	5.8355117	4.311823	4.996479	5.207883	5.287087	5.071391	5.070729	5.509452	5.7177095	5.078134	4.779432	5.146103	4.6177583
A_23_P112564	3.7582579	4.9923515	4.7346497	3.6324043	2.8454628	3.1323967	2.7100005	2.7153964	5.358963	7.561112	2.6945038	2.7518203	2.8072798	2.808088	3.2116272	4.3352885	6.099725	3.6428902	2.7526362	2.8228905	3.249101	2.6961093	2.7231505	3.079317	3.4905295	6.511475	3.2421844	3.7263677	3.5507772	2.8167322	3.3190234	3.1679049	2.7193265	3.327079	5.7540402	3.4555027
A_23_P112596	12.178039	12.646458	12.708724	11.567721	12.088928	11.774634	12.365196	11.624746	12.292718	11.060737	12.316371	12.077786	11.272807	11.988288	11.8010435	12.976875	11.60738	11.610834	11.624746	11.813675	11.816977	11.692457	11.341039	11.805183	11.88171	11.867292	12.071922	11.599743	12.015864	12.033914	12.167624	11.167487	11.7834835	11.713359	12.240404	11.597953
A_23_P1126	13.625145	13.459949	13.917465	14.039805	13.393473	14.406069	13.721622	14.107225	14.524748	13.362168	13.735519	14.212606	14.818965	13.807229	13.878403	13.999865	14.379862	14.200448	13.84045	14.081602	14.016001	13.766402	13.965646	13.327792	13.537095	14.448084	14.176185	14.195798	14.1736765	13.846559	14.186943	14.58769	14.041552	14.02855	13.544181	13.729924
A_23_P112602	11.118179	11.139171	11.0195465	11.158549	11.410471	11.004935	11.354927	11.123243	11.110523	10.304996	11.230617	11.347984	11.234589	11.19317	10.836786	11.377237	10.879942	11.174227	11.494813	11.08589	11.254733	11.332882	11.752321	11.310415	11.511774	10.783989	11.258768	11.415261	11.349316	11.372587	11.393359	11.168968	11.4214325	11.321637	11.264255	11.611079
A_23_P112613	11.246243	11.478795	11.501776	12.232348	11.774634	11.0195465	11.109342	11.239088	11.462402	12.473812	11.464437	11.465029	10.169067	11.44541	11.891219	11.414211	11.423618	11.1209	10.994138	10.667987	11.056588	10.303576	10.621091	10.309826	10.447542	11.605981	10.802755	11.017878	11.050305	10.856707	10.948527	10.895535	10.92351	10.865045	10.815465	10.711068
A_23_P11262	14.520682	14.499009	14.643125	14.681682	14.96112	15.240401	15.015562	14.711774	14.609267	13.617659	14.413218	14.906671	14.486933	14.948611	14.760189	14.679784	14.282045	15.138201	14.883355	14.598532	14.832082	15.460961	15.4949255	15.2925625	15.254351	14.863723	14.821148	15.136511	14.80527	14.946114	14.977665	14.5135975	15.138201	15.189181	15.065627	15.226324
A_23_P112634	12.947123	12.133333	11.511774	11.916286	13.02496	11.8010435	12.871926	12.625107	12.1771	11.640993	12.0675335	13.311159	12.684595	12.398375	12.359486	12.045779	11.764904	12.2665415	13.505746	13.557264	13.529824	13.363951	13.119632	13.354037	13.616892	12.975167	13.9859295	13.397368	13.534822	14.1244545	13.628659	12.981836	12.973313	13.393473	13.465746	13.613951
A_23_P112646	3.5349045	3.9076488	3.1973572	3.5343688	3.0753007	3.2455502	2.7604508	2.6771228	2.856625	2.8442485	2.7654908	2.727666	2.7886562	7.920492	2.7070816	2.8563879	3.0629067	2.6953351	2.7566848	3.0088868	3.5513434	3.45458	3.736512	4.820772	2.7605731	4.0922313	3.2533746	2.957308	3.4963202	3.1738021	3.5374625	2.959024	3.5752194	3.9599957	2.8957846	3.1155856
A_23_P112652	11.813675	12.3021965	11.688892	12.361745	11.472281	11.758335	11.51978	11.882661	11.714916	11.71962	11.98061	11.765125	11.819944	12.084884	12.185711	11.758789	11.599743	11.749938	12.052389	12.175226	12.0859785	12.2038	12.029323	12.212698	12.217911	11.534445	12.31265	12.031129	12.024844	12.266908	11.939976	11.500372	12.074674	11.947719	12.791192	12.205665
A_23_P112666	8.439516	8.607936	8.070265	8.7396755	8.141249	8.611981	7.6754336	8.495438	8.150752	8.298453	8.568704	7.53325	8.679111	7.636497	7.938204	7.928307	8.137214	8.273796	8.288971	8.229485	8.370287	7.319662	7.9980574	8.088553	7.7997065	7.522395	7.822815	7.8301754	8.2990265	8.605182	8.489636	8.508566	8.31395	8.521732	8.309715	8.447243
A_23_P112673	10.205156	11.22945	10.936313	11.199881	10.194277	11.309621	11.06772	10.352675	10.887033	10.801313	11.040922	10.493034	10.0762415	10.089757	11.131151	11.374901	10.461469	9.750016	9.736397	9.750816	9.5846405	10.13373	9.474274	10.831859	10.37715	9.109096	9.817861	10.074842	9.7384405	10.086399	9.87558	9.624234	9.945699	9.763358	10.476017	9.455109
A_23_P112698	4.637608	4.9854765	3.7037537	3.2625005	4.0221786	6.657594	2.7763124	4.3843875	2.9801097	5.32974	5.3319855	2.7878523	4.204643	4.5470257	4.149071	2.804168	4.5963507	2.9202068	4.0092793	4.7176175	4.1432333	2.7457423	4.9240365	2.632196	3.7044258	3.8250306	4.158977	4.589029	4.4191585	4.670511	4.0250154	5.213317	4.6475377	4.3400335	4.3963857	4.096287
A_23_P112726	4.8832226	8.974583	9.881333	7.1533804	4.108428	6.906018	6.4690003	6.7229657	7.0728726	8.025588	5.5831275	6.21305	7.9627705	4.4128995	4.9527235	5.536628	5.5525875	5.4460034	7.3045735	7.1419497	6.5282655	7.194271	6.6365833	6.541788	8.01933	7.411736	7.678503	6.9685435	8.368578	6.9706225	7.207736	8.535669	6.6438456	7.0953045	5.656996	6.7514977
A_23_P112774	10.0566	8.623973	10.446058	9.534865	9.84261	11.336759	8.779461	10.128288	9.451283	8.878903	11.2850275	8.865448	9.229021	8.899393	9.500473	8.352267	10.352861	9.627075	9.515205	9.117484	9.050087	9.099697	9.580538	10.077112	9.3274355	11.92573	8.574802	9.385069	9.260722	8.803779	9.097485	10.309826	10.452505	9.454138	10.704813	8.91529
A_23_P11279	11.2932005	10.787299	10.9492855	11.16214	10.833011	12.035105	11.417594	11.116552	10.770801	10.579879	10.807166	10.803542	11.469436	10.800105	10.2665415	10.865336	11.028144	11.5049305	11.015153	10.805648	10.57528	10.884944	10.693685	11.746303	10.997006	10.616275	10.984613	10.646143	10.674461	11.192913	11.008845	11.041669	11.329225	11.011862	10.76248	10.905985
A_23_P112798	9.635087	10.231876	10.272575	10.38589	10.368681	11.000843	8.508566	11.216676	12.151279	11.432335	10.615339	10.080175	6.9636974	9.986229	10.684529	11.035812	10.570894	10.862176	10.7860775	11.201406	11.313806	11.593108	12.152653	11.458353	11.139738	12.326653	10.885437	11.097857	10.747403	10.473951	11.208239	12.340401	11.817879	11.76627	9.801889	11.613778
A_23_P112801	14.637161	15.315239	15.450846	14.8152075	15.635437	15.307569	14.999471	14.843613	15.02015	14.245903	14.624797	14.989862	14.811063	14.774724	15.120457	15.6863	14.874014	14.974407	14.873083	15.1529665	15.270609	14.972287	14.872012	14.833205	14.985721	15.968356	14.937446	15.160917	15.032868	14.867558	15.07246	15.05944	15.155267	15.16963	14.3694515	15.127784
A_23_P112820	8.197971	7.713473	7.515149	7.9511075	7.166306	8.129579	6.318337	6.9992247	6.78395	6.669753	7.161381	6.778898	7.180729	6.909246	7.184	6.0730247	6.982369	7.5340447	7.174646	6.6331496	7.0473633	6.3779874	6.73693	6.8373303	6.758934	6.330734	6.499483	7.146275	7.0658264	6.9685435	7.49189	7.4759965	7.5441933	6.9315095	7.798493	7.5741153
A_23_P112825	12.697311	12.5239525	13.2729	12.5991	12.894112	12.492061	13.400055	13.124052	12.854526	13.541493	12.785874	12.624434	12.74198	13.042368	13.644848	13.526432	13.264025	12.683206	12.578402	12.614006	12.518263	12.833776	12.893076	12.778745	12.774283	13.053967	12.853707	12.722977	12.638534	12.856786	12.696602	12.570867	12.626064	12.737589	13.214875	12.854116
A_23_P112846	7.2855377	7.402183	7.2248287	6.31399	7.4473257	6.448219	7.5154047	7.0782337	6.2074494	8.080157	7.494982	7.3954463	6.185347	6.7355533	7.702901	7.503954	7.469772	6.7853703	5.855566	6.1878767	6.216541	6.119043	5.820152	5.9322124	6.238698	7.275511	6.3684044	5.622998	5.7690735	6.0267315	5.759649	5.5420895	5.4646144	6.2593527	6.6730585	5.3579793
A_23_P112859	7.675245	10.055303	10.1431265	7.872283	10.695415	10.341638	9.580757	9.297997	10.124693	6.6992807	10.901741	9.968716	4.895197	7.879256	4.462375	6.318337	9.432757	7.732423	7.1176662	4.999479	5.4286313	7.353202	7.0568776	6.9959	7.1246424	8.821108	6.268169	7.742627	5.4122458	5.9702754	7.3435516	6.3842144	8.051706	7.026241	6.510912	6.867391
A_23_P11286	12.841839	12.799181	12.725491	12.816926	13.019287	13.095946	13.093763	13.006202	13.006202	12.79436	12.986527	13.06925	14.413218	13.110036	12.999268	13.214875	13.113325	13.06925	13.052334	13.336717	13.072011	12.906348	12.653384	13.165923	13.105623	13.142359	12.949146	13.223057	13.126805	13.246073	13.171261	13.505157	13.290508	13.11833	13.072773	13.108459
A_23_P112874	3.4028049	3.7428842	2.830486	3.7033958	2.7714841	4.7622705	3.230407	3.9591618	4.7153378	3.5951073	3.2069857	3.612944	4.790919	3.6720119	3.0820189	4.517983	2.9115899	3.548886	3.6614056	4.937349	5.090308	3.2265081	4.0864596	4.111306	4.365558	5.2686014	3.0127032	3.3228295	4.0522885	3.4816306	3.091672	2.8771172	3.403791	2.8528845	3.8794947	3.6377788
A_23_P112883	11.280143	11.292935	11.5304575	11.355737	12.062268	11.321637	11.423918	11.687371	11.809393	11.86343	13.198331	11.332882	11.329775	11.87961	13.193974	12.156664	12.148979	11.542796	12.1389675	11.811315	12.032032	11.541677	12.362699	11.462653	11.598899	12.104431	12.030861	11.677497	12.068127	11.842615	11.930088	12.465642	11.395713	11.650649	12.23282	11.80077
A_23_P112916	4.597591	4.7504115	5.195232	5.4460034	5.565731	5.3207474	4.4691615	4.40388	4.9726453	5.144951	4.75196	4.8945107	4.3468866	6.052842	5.5290275	4.5708585	5.384668	4.9726453	4.9733233	4.7679806	3.830403	4.7084103	4.421635	4.4947357	3.5654285	4.727489	4.9508066	5.0442753	4.7679806	5.2688465	4.99133	5.234608	4.6634593	4.2152553	4.911453	4.553241
A_23_P112921	6.910743	6.9481287	7.9327273	6.4798813	7.2503405	6.7381406	7.5857816	6.784278	7.2600193	6.1510315	5.9759054	6.662199	6.0012302	8.6226015	6.9505606	7.3820972	7.899717	6.9596114	6.713824	6.3742976	6.3677945	6.783294	6.911065	6.3998976	6.558363	5.885246	6.5127597	6.441736	6.4078045	6.4068947	6.8738046	8.850144	6.8999267	6.8177595	6.842682	6.2654505
A_23_P11295	12.053386	11.300244	11.949785	11.756384	11.841626	11.998655	11.9759445	12.020481	11.5171585	11.813675	11.398719	12.030202	11.595617	11.910326	12.023877	11.191022	11.794074	12.530509	12.126455	12.156109	12.217911	12.134971	11.9306345	12.098137	11.995124	12.44635	12.022807	12.212958	12.158598	12.388704	12.130619	11.628072	12.150253	12.16518	12.420233	12.0926285
A_23_P112950	12.399339	12.738709	12.073116	12.625394	11.694853	12.399339	11.8010435	12.246154	12.056078	11.5675	11.7561035	12.278642	12.514882	12.1358795	11.00241	11.449652	11.4966755	12.1773815	12.067271	11.885198	11.783209	12.649674	11.926882	12.617229	12.390521	11.698877	12.563408	12.174078	12.214256	12.57766	12.2381315	11.60084	12.285218	12.1201725	12.667206	12.361745
A_23_P112957	13.8805685	11.328093	13.554193	12.640798	13.655706	15.601284	11.914336	12.583885	10.716027	9.330206	13.252757	12.322527	11.093923	11.789934	12.983405	10.004804	12.615141	13.158099	13.486764	12.780045	13.378282	11.647847	11.97292	13.212656	11.367869	9.978374	10.970809	11.773434	12.387455	12.962776	13.113628	11.349316	12.430536	12.589062	9.3459015	11.184271
A_23_P112982	2.8625312	2.9485888	5.0442753	3.4694104	3.4219077	5.9471955	5.0448914	4.903956	3.3357875	2.978588	6.9009337	3.068006	3.0961387	6.1513777	7.415899	2.9938538	4.5102186	4.525874	3.270673	4.0731378	4.175126	4.077123	7.0626507	3.0088868	3.7402687	6.3596883	3.7846785	3.3301256	4.1628213	3.4963202	3.7256174	3.3025239	2.9508576	4.264392	6.473396	3.6215916
A_23_P113005	11.532509	13.211342	12.871138	10.799399	13.564764	11.901169	12.158598	12.116819	12.8506	11.865706	12.552916	11.633799	9.407582	11.097343	11.857532	13.157729	12.355619	11.972657	10.831542	11.408279	11.121375	11.530028	11.904195	11.419249	10.830046	11.718802	11.085325	11.5968275	10.928644	10.567924	11.44541	11.488092	11.462906	11.306268	9.752312	11.107613
A_23_P113019	5.1577888	6.4581366	4.958188	4.7076244	3.8262787	6.029283	2.8028212	3.643423	3.6518936	3.9335563	5.043891	2.93199	3.553914	4.5337296	3.2570093	2.8925855	3.4510665	4.0977836	2.9003742	3.910603	4.4043617	3.522035	2.7379837	3.2355351	4.4919553	7.449055	3.8392959	3.6484473	3.3301256	4.1912336	4.3813453	4.772746	5.1174846	4.377701	4.0154395	4.4237747
A_23_P113026	10.792559	10.909265	10.977324	10.688584	10.418102	10.26425	10.828735	10.798683	10.828997	11.150344	10.835419	10.356828	10.258309	10.748873	11.492277	10.622482	10.797503	10.691957	10.579492	10.649117	10.38565	10.867836	10.4089575	11.161899	11.0287285	9.769578	10.660482	10.613877	10.72856	10.799662	10.715784	10.183621	10.574553	10.636839	11.402091	10.49197
A_23_P113034	8.4750185	8.0026245	8.043006	8.906858	8.340923	7.586043	8.403192	8.612215	9.420486	8.0026245	8.4607725	9.200098	9.953726	9.206913	8.181584	8.135806	8.795494	9.036552	8.6614065	8.804912	8.688386	8.23995	8.729106	9.105311	8.775351	8.771729	8.706094	8.478795	8.974758	8.73945	8.822528	8.9316	8.873259	8.275104	9.690121	8.534466
A_23_P113056	13.539685	11.125414	14.183967	12.729528	13.069661	15.310224	10.273477	12.944919	11.48633	9.271185	12.978557	12.401242	10.801617	12.729528	11.987679	8.807615	12.812844	13.812066	12.522345	12.032762	12.785152	12.650473	13.697714	12.900979	11.766811	9.944205	11.872846	12.726102	12.36573	12.288894	13.297466	11.6354065	12.678932	13.566092	13.693411	11.904457
A_23_P11309	6.8865333	7.4131727	6.778898	7.229726	7.0314336	6.6233735	6.5790358	6.58974	6.4393983	6.5396776	6.2988105	6.6517105	7.118891	6.9708652	7.2563047	6.0824995	6.518376	6.382021	6.4569335	5.9229836	6.0021057	5.9828963	6.5073657	6.6502056	6.604437	6.2942605	6.139613	6.484889	6.339806	6.668939	6.292516	6.469553	6.360325	6.3247385	6.711185	6.4501486
A_23_P113101	6.0536838	6.029283	5.721422	5.9790707	5.6129675	5.946896	5.127275	5.839999	6.7398777	7.42456	5.8775997	5.4268394	6.3640018	5.612701	5.7722306	6.44598	6.8609695	5.8347936	5.9589	5.3319855	5.1735916	5.080013	5.4140043	6.481916	5.5196753	5.0291953	5.350488	5.3175106	5.503585	5.2256794	6.0190744	5.8689175	5.642449	5.5039473	5.582426	5.5133224
A_23_P113111	7.0249166	9.748215	8.549517	6.761876	5.953409	8.2276535	7.857954	7.2701197	7.817673	7.302575	7.0825973	7.381078	5.769452	8.301413	9.272598	7.5169353	6.7896156	6.8177595	7.9743567	8.373431	8.286829	9.177134	9.045762	7.709817	7.780733	11.64228	8.71072	8.581029	8.291206	8.108601	8.557732	9.112468	8.114128	8.56734	6.4640718	9.170027
A_23_P113161	7.1755223	7.469772	6.8937483	8.518859	6.3769703	6.9878807	10.703676	8.235215	8.944156	8.708786	7.9301834	8.230057	7.450314	7.8132925	9.830152	9.43648	8.711733	7.9194417	7.980892	8.377088	8.63041	7.9091587	9.067165	8.128569	8.240515	11.949785	8.4598875	8.371487	8.188023	7.858945	8.77335	8.78406	7.4773903	7.9592957	7.8876953	8.464289
A_23_P113184	12.416158	11.992358	12.455084	12.235176	11.967522	12.019934	11.980009	12.545277	12.50706	11.757139	12.72091	12.383837	10.93036	12.081379	11.140427	11.582291	12.441138	12.501065	12.212958	12.043906	12.056593	12.4079685	12.275494	11.925043	12.048046	12.341732	12.104431	12.039903	12.289247	12.215687	12.438024	12.1771	12.393126	12.4434	12.193098	12.262442
A_23_P113204	13.583438	12.788124	13.868707	13.223057	12.827658	14.417197	13.028743	13.170318	12.497246	11.842615	13.439314	12.974916	11.669832	12.60245	13.155813	12.066381	12.999748	14.1244545	13.797175	13.405204	13.690259	12.606642	13.476213	12.535677	12.431804	12.444473	12.896312	13.341408	13.381525	13.360928	13.568715	13.128528	13.387177	13.247876	13.404754	13.764331
A_23_P113212	11.128653	11.31064	13.585446	10.15433	10.838605	11.440523	11.779621	10.914322	11.457501	11.017215	10.064289	10.328086	11.271538	10.030322	13.5742855	12.670995	11.412493	11.315511	10.177376	12.78744	11.900562	11.405853	11.678687	11.110876	11.751462	10.509157	11.383704	11.429725	12.280778	11.874156	11.633547	9.757933	11.626663	11.890655	9.682076	10.889926
A_23_P113237	6.323619	6.9596114	6.329163	6.385169	6.2958503	6.4877777	5.3207474	6.532537	6.47685	5.735772	6.166622	6.0976176	9.505963	6.287605	7.020494	6.15537	6.2678576	6.4569335	6.0568404	5.568809	5.8138027	5.2918983	6.0068536	6.180301	5.96597	5.517047	5.4268394	5.904967	6.019344	5.885858	5.9374924	6.0281453	6.3575106	5.7277956	6.181488	6.169442
A_23_P113245	12.929487	12.89579	11.686793	13.399162	13.27226	12.758625	12.222646	13.016044	12.530171	12.765828	12.91103	12.666415	14.27411	12.965388	13.005424	11.624414	12.9967575	12.759361	12.396782	12.604479	12.390868	11.942624	12.174078	11.71092	12.004504	12.303474	12.595728	12.592761	12.65418	12.59177	12.587197	12.357568	12.300127	12.1801405	14.07669	12.233348
A_23_P113258	9.472305	7.9825277	8.480346	9.913229	9.353685	9.7817745	8.78766	9.328768	8.534167	7.758037	8.735047	9.825247	11.190498	10.148439	9.522447	8.737337	9.194413	9.868245	9.645588	9.642907	9.360333	9.671138	8.919806	10.321616	10.057106	7.045019	9.268863	9.449814	9.529037	9.556417	9.479134	8.3057995	9.523431	9.163985	8.774616	9.59119
A_23_P113263	8.295647	7.9420695	8.345153	8.984487	8.220947	8.488419	8.488624	8.489104	8.332188	7.478729	7.6871834	8.34716	11.645896	8.737623	8.571639	8.233532	8.730528	8.498933	8.534708	7.720659	7.9311085	8.169572	7.7947097	8.327133	7.974092	8.210205	8.091688	8.602516	8.012498	8.504118	8.115844	10.924438	8.267165	7.841399	8.316491	7.6406245
A_23_P113283	8.015231	7.685245	8.026713	7.4473257	8.60151	8.156684	8.528871	7.7066016	7.989043	7.925874	7.439976	8.074081	7.644005	7.8876953	7.9167814	8.190717	7.7958646	8.570888	8.329938	8.003493	8.294466	8.048785	8.35087	8.6360235	8.669703	7.7800117	8.150897	8.508763	7.97013	8.358061	7.478457	7.7001	7.8498383	8.530194	8.228498	8.48094
A_23_P11331	12.937185	13.57762	12.952398	13.065184	13.071455	12.779582	13.735519	13.142359	13.328113	13.108459	12.573974	13.03637	12.586217	13.442944	12.444783	13.016044	13.106429	12.6780615	13.223445	13.414248	13.348004	13.318873	13.29693	13.122727	13.410472	13.519309	13.442944	13.21029	13.431622	13.30396	13.405204	12.911432	13.137756	13.044075	13.294528	13.421145
A_23_P113311	13.883116	14.129464	13.444879	14.333463	13.218976	14.2043295	12.886889	13.622029	13.107479	13.007867	14.378981	13.489794	13.00948	14.263087	13.417892	12.568726	13.414248	13.9392805	14.504804	14.569044	14.84259	14.462802	15.344577	13.65028	14.011333	14.247159	14.850113	14.756998	14.345449	14.268732	14.449863	14.284222	14.489345	15.077162	14.623088	14.608503
A_23_P113317	11.344466	11.706156	10.983496	11.883952	10.554212	11.264255	9.904614	11.084825	10.55776	10.516668	11.786428	10.908242	10.416541	11.681073	10.841769	9.443106	10.815898	11.344195	11.910532	12.005017	12.227183	11.897953	13.013087	11.23805	11.423918	11.585307	12.219201	12.189414	11.770537	11.670086	11.865134	11.684213	12.061049	12.623779	12.139566	12.010923
A_23_P113328	5.8111315	5.655785	5.7958474	5.595518	5.9994907	5.6650133	7.2344027	5.3258348	5.2487946	5.1689963	5.8695493	6.1240406	6.591784	6.2825193	5.711452	5.642826	5.495057	5.761096	5.666174	5.6035304	5.2095895	5.5408177	5.579076	5.882767	5.752291	6.119043	5.8745933	5.6612167	5.5359697	5.473759	5.620718	5.827887	5.6693773	5.6813197	5.195897	5.7404523
A_23_P113351	12.816501	12.868128	13.200055	13.460471	13.9013195	14.85523	16.59856	14.723127	15.443513	13.854063	13.59349	14.74583	8.6406765	12.731669	14.511812	14.13873	13.90184	13.797584	13.9392805	15.089644	14.660236	14.206354	14.6989	14.245118	14.123783	16.676176	14.728335	14.4476385	14.108517	13.775055	15.197589	15.965838	14.485995	14.192513	13.332814	14.7446785
A_23_P113367	7.068227	8.843777	8.377088	6.6786113	7.0794272	8.32972	7.9222264	5.4918838	7.3452983	8.4381075	6.943532	7.451717	2.7714841	8.595067	9.30405	8.346532	7.3618355	6.3473854	5.413018	5.3441906	5.978275	6.7229657	6.3079834	5.5931664	6.1081166	7.054154	5.133596	6.4303236	5.475507	5.114783	5.375305	5.7935557	5.0854874	5.832574	4.3430524	5.2893434
A_23_P113380	7.539092	7.3564262	7.363216	7.395943	8.524891	6.8175173	7.954854	7.214388	7.3481064	8.434798	7.0517235	7.55589	7.2082458	7.908031	8.584149	7.559913	7.6550913	7.028455	7.8366537	7.8705378	8.000547	7.699508	7.9467382	7.1320753	7.748713	9.703814	8.137214	7.860461	8.118354	7.849325	7.792222	7.0778933	7.7295303	7.820654	7.577484	7.764213
A_23_P113382	6.3672705	8.506458	6.9279203	7.9030848	7.254106	5.602229	8.619956	7.38033	7.827091	9.511662	5.4793005	8.55481	6.637193	8.4691105	9.200815	8.631326	9.242978	6.786949	7.172753	6.510574	7.389597	6.7074895	6.0571475	5.441642	6.4453793	7.0145206	7.4671803	7.040624	7.4600344	6.6875043	7.2735634	7.187995	6.39111	6.9813666	5.1569133	5.706149
A_23_P113393	7.404802	7.984313	8.731	7.0646124	8.211884	8.181806	7.216413	7.0626507	10.797042	9.743841	11.542796	7.829659	7.5458646	7.509254	8.448591	11.776337	7.714588	7.9347334	5.902925	5.5642767	5.7730365	6.5625205	6.8354344	8.163407	6.3886743	7.590504	5.0688004	5.6404324	5.625148	5.6339297	7.2361326	5.7047234	6.968261	6.2038884	7.129797	5.896399
A_23_P113405	10.304756	10.380473	10.037778	10.11112	9.643141	10.45723	9.896897	10.572372	9.917441	10.780561	10.456772	10.064692	9.635087	10.364977	9.991516	9.239947	10.21188	10.358455	10.491038	10.1335125	10.145989	10.837067	10.988515	10.613579	10.673203	9.958428	10.65982	10.622216	10.691957	10.622216	10.730371	10.095556	10.705572	10.5672455	10.072402	10.4815645
A_23_P11341	11.47123	11.7407465	11.825113	12.34572	11.287174	11.935549	12.429904	11.637608	11.665465	11.699427	11.493164	11.793291	11.062353	11.383102	11.612362	12.004049	11.602172	11.526348	11.8111105	11.963175	11.776057	11.637608	11.840702	11.761779	11.85321	12.172085	11.536382	11.694294	11.6724415	12.06873	11.8303385	10.943292	11.826205	11.954817	11.778847	12.090457
A_23_P113417	11.281687	11.209073	11.476845	11.235906	11.775172	11.546442	11.128397	11.266336	11.279006	12.289805	11.244348	11.277405	10.37689	11.378754	11.40605	11.0926	11.741258	11.0987625	11.813382	11.1629305	11.421212	11.987181	12.301574	11.876095	12.128445	10.859359	11.490484	11.571899	11.485592	11.449919	11.525497	11.619912	11.578968	11.563275	11.648778	11.700824
A_23_P113441	7.881969	8.247215	7.6472583	8.102181	8.215729	8.232184	8.192295	7.942986	8.129317	8.037702	8.00975	8.408057	7.5959563	8.094355	8.284687	8.615415	7.9354854	8.1341095	8.297025	8.379526	8.31859	8.324655	8.005298	8.868699	8.681721	7.7635365	8.118542	8.442882	8.212866	8.430494	8.376489	7.8437853	8.725099	8.47068	8.671025	7.9418902
A_23_P113453	7.127742	9.23323	9.133391	7.637242	8.066934	8.002912	8.876693	6.2510324	8.277299	7.996036	4.7371197	8.279042	6.541231	7.265497	8.232364	8.105339	7.056298	5.800329	5.777433	6.154515	6.070143	6.7691994	5.6909537	6.8875566	6.4213862	8.939871	6.014839	6.3038135	5.710227	6.412219	5.7564645	6.3186297	5.9249167	6.1103716	8.181806	6.082211
A_23_P113462	6.2089043	8.125327	5.6169615	7.70635	7.7751575	6.356643	9.041175	6.218372	6.7243376	7.9763722	7.2547774	7.9830666	7.908031	6.54261	7.1036344	8.338538	7.294767	7.5237565	6.1101117	7.4354186	7.312328	7.0179377	7.585034	5.1090446	6.134181	8.040764	7.3429365	7.1527653	6.225602	6.676173	6.086014	7.433565	7.163632	7.3785496	7.8476505	6.9125113
A_23_P113471	11.708104	12.031129	12.344306	11.641235	12.005619	11.103054	11.663791	11.209577	10.521221	10.686358	11.112953	11.938883	10.341189	12.726874	12.123482	10.692162	12.069654	11.194936	11.731706	11.92573	11.666286	10.982163	11.035526	10.961332	11.012867	10.525383	11.473417	11.538843	11.659983	11.466958	11.217152	11.051812	11.533723	11.417023	11.235622	11.713932
A_23_P113523	14.368668	13.9755125	14.119757	14.3694515	13.999865	14.366073	14.485995	14.514584	14.091855	14.018442	13.946908	14.285997	13.823037	14.494697	14.152008	13.937099	14.5135975	14.397758	14.475323	14.453496	14.442429	14.733365	14.969928	14.27411	14.70944	14.881361	14.508263	14.606576	14.59418	14.396089	14.446834	14.506447	14.694615	14.464619	14.42384	14.512757
A_23_P11353	13.366065	13.001978	13.363442	13.517337	13.639048	13.774523	13.924938	13.670771	13.617336	13.471008	13.184274	13.983831	14.439144	13.561654	13.5380945	13.6006975	13.743276	13.9013195	13.193527	13.659598	13.654209	13.2428465	12.948333	13.106429	13.193527	13.076318	13.653736	13.504615	13.614422	13.44335	13.438657	13.183039	13.579675	13.622456	13.167679	13.326446
A_23_P113549	2.8915167	3.067621	2.7329962	2.733868	2.6977587	3.2660592	2.8207748	2.8951404	3.2583697	3.0208623	2.8351986	3.2734375	3.0054135	3.0088868	2.8386936	3.0159554	2.7838955	2.7815912	3.0783114	2.758661	2.8028212	2.8676622	2.8457413	3.660564	2.8473377	2.7761528	2.7639415	2.7457423	2.7846978	2.7287452	2.7835157	2.7100005	2.939701	2.698912	3.3746188	2.7454202
A_23_P113553	4.525161	5.057659	4.204643	4.724446	4.6733685	4.4133477	3.7450047	3.615425	4.3813453	4.264896	4.855651	3.3959417	4.6062865	4.2204	4.542722	4.2727876	4.4943285	4.2104635	4.1951756	3.9347765	3.4458957	3.7637427	4.2681847	4.289212	4.2788334	3.2333689	3.7957	3.7496011	3.6739168	4.116577	4.24643	4.4964013	3.569254	3.727246	4.142	3.8902948
A_23_P113570	4.641725	6.7163563	4.9240365	4.6990557	5.178364	5.3748636	4.835587	3.9173057	4.1904044	5.319849	4.52107	4.3273892	4.93048	4.1719656	4.3323665	3.8913636	4.464989	4.072141	4.6591644	4.7828627	4.7360396	4.0990777	4.774689	4.175126	5.153255	4.83074	4.276915	4.6638255	4.965632	4.770685	5.093766	4.5548973	5.247287	4.443144	4.8592954	4.911453
A_23_P113572	17.14195	14.9562435	14.063452	15.854881	14.476279	15.074634	15.085885	16.700455	14.173082	10.093192	15.613292	16.30014	14.515469	16.246792	14.161799	10.717276	14.208642	15.856927	17.582212	17.124468	17.102186	17.455057	17.021759	18.139269	18.065792	13.976777	17.613146	17.365833	17.253864	17.765814	17.290873	16.526907	17.260862	17.180782	17.067665	17.047628
A_23_P113613	9.3081875	11.201406	10.643391	10.72653	10.064289	10.23957	10.523407	9.635087	11.217604	10.521732	9.795026	9.906359	10.6523075	7.6360188	10.119451	12.237277	10.614559	9.800586	8.575587	8.709564	9.033412	9.041969	9.23323	9.271884	8.021301	8.824002	8.783045	9.437239	8.570319	8.685618	8.774067	10.566051	9.12783	9.380483	8.425602	8.722815
A_23_P11362	5.1880574	5.0272164	4.1884255	3.7611406	3.180855	2.7568831	5.0569854	2.6572816	3.175126	5.3159375	4.3193398	4.6751	2.6676152	2.6732807	4.0676627	5.5902743	3.896869	4.4246445	4.3903055	4.3502703	4.033066	3.9942708	3.9190729	4.882427	5.3250265	3.6377788	4.297029	4.539414	4.2259436	4.476764	3.9982731	3.1811955	4.121773	4.215712	5.733458	4.149071
A_23_P113623	13.306655	13.819098	13.704349	13.152168	13.168048	13.13908	13.545674	13.221168	13.221699	14.801449	13.628659	13.185276	12.159438	13.196143	13.54513	13.336717	13.566092	12.792019	13.227834	13.223057	13.198331	13.3833885	13.243252	13.257656	13.360371	13.666801	13.258557	13.103134	13.322918	13.225535	13.268704	12.651943	13.2729	13.208888	13.336395	13.160006
A_23_P113634	13.124764	13.058994	12.892118	13.2828045	12.863221	12.716201	13.01795	12.779154	12.508264	12.920629	13.518489	13.080969	12.904382	13.157415	12.722977	12.144866	13.040847	12.95955	13.110934	13.298873	12.924749	12.902853	12.824817	13.433456	13.097489	12.116245	13.433456	13.029108	13.143066	13.537095	13.153128	12.217911	13.046388	12.974627	13.397368	13.014386
A_23_P113645	6.265198	6.8909235	6.1049533	7.0693913	6.493386	6.948432	6.051669	6.682435	6.4407983	5.889204	6.666326	6.436475	6.5998697	6.5591245	6.4175997	5.812025	6.8972983	6.844844	6.313178	6.6217413	6.84957	5.733733	6.8967886	6.0829363	6.40485	9.790559	6.1095214	6.084841	6.264403	6.5073657	6.700876	9.071868	6.5196323	6.8680706	7.2476997	8.297025
A_23_P113656	9.21989	7.969035	9.023926	8.491205	7.5089774	10.560138	6.6385627	7.5189805	6.988538	6.6633215	7.746411	6.593822	7.637242	7.5762143	6.5033264	6.9944124	7.2124147	8.695166	7.3189273	6.981096	7.2587466	6.5622935	6.951106	7.028936	6.8411255	6.8394265	6.3677945	6.8652515	7.2424846	7.4600344	8.008596	7.226958	8.037096	8.22268	7.68337	7.4308786
A_23_P113682	10.932347	10.268155	11.094886	10.671714	9.85882	12.228496	9.447816	10.391513	10.038037	9.634634	10.284697	9.611813	9.769413	9.70952	9.448011	10.011006	10.352439	11.648064	10.660738	10.199166	10.338969	9.357692	10.032704	9.605093	9.305736	10.167343	10.009355	10.081564	10.348401	10.297791	10.476017	10.553997	10.540148	10.631024	10.425882	10.556181
A_23_P113692	2.9761229	3.3195703	2.9801097	3.9434288	2.7481565	4.6669393	2.9244442	3.8207676	3.7217195	4.579191	3.4868095	3.7217195	3.0928671	3.3353167	2.9928448	3.1951609	2.8244119	3.365288	3.1790762	3.0457306	2.867384	3.1007495	4.0785394	4.029405	3.1123903	2.9618433	2.984708	3.116556	2.811351	2.755816	2.9652405	3.0814185	3.2770896	2.7392294	3.73265	2.8348665
A_23_P113701	9.172531	10.605696	10.653788	9.767092	11.276772	10.092081	10.749093	9.6886215	10.192621	10.72453	10.701931	10.060331	8.519047	10.482263	11.673633	10.446587	9.768646	9.454138	9.330557	9.446348	8.692947	9.373423	9.035609	9.148255	9.602891	11.810802	8.411816	9.624234	8.707977	9.221559	9.076365	9.613026	9.262022	8.901017	11.694853	9.433353
A_23_P113716	19.114218	19.098179	19.221727	19.158245	19.197462	19.08058	19.348446	19.158245	19.25134	18.24405	19.046238	19.197462	19.440771	19.299908	18.938993	19.098179	19.221727	19.221727	19.158245	19.25134	19.114218	19.221727	19.046238	19.197462	19.197462	18.562237	19.25134	19.348446	19.25134	19.1734	19.221727	19.25134	19.25134	19.221727	19.25134	19.25134
A_23_P11372	12.71945	13.152168	13.158672	12.723345	12.267558	12.006663	12.732635	12.581251	12.507826	12.029638	12.863676	12.566117	13.105623	12.696229	12.511277	12.92912	12.653384	12.612817	12.251358	12.501065	12.088928	12.397127	11.779364	13.105215	12.766185	11.94032	12.38694	12.215396	12.276085	12.593151	12.168234	11.954817	12.373869	12.0728445	12.802671	12.473462
A_23_P113728	10.482263	10.056034	10.705837	10.018121	10.683121	9.80467	10.100156	9.801511	9.956523	10.255414	9.150329	10.566255	10.222235	10.507689	10.557293	10.495398	10.429546	10.130487	10.312567	10.20712	10.464897	10.523652	10.17646	10.550647	10.7967825	9.532821	10.442614	10.45365	10.36666	10.091728	10.273759	10.538445	9.9273405	10.238683	9.670396	10.215117
A_23_P113738	3.4842296	2.790218	4.3907914	3.384301	3.8417192	2.602286	2.9984884	4.958188	3.0241487	3.775486	2.5877867	3.7930229	6.1322665	4.2224464	3.3734503	3.038053	3.27642	4.102567	4.284213	3.883232	3.8388398	3.7223032	3.5726037	2.7730143	2.6543703	2.6192045	4.1266875	3.7467458	3.7653086	3.8940196	3.831471	3.4136713	4.2165465	3.4175723	4.152643	3.7268493
A_23_P113748	4.717161	5.0327196	5.455191	5.5224442	5.3317266	6.1570005	3.2516446	6.605162	7.301305	6.0965476	7.087189	5.3133626	3.270673	5.55406	5.210348	6.5455036	6.522899	6.4476385	6.7016945	6.799117	6.251703	6.7101617	6.916688	7.9437265	7.306538	7.4253383	6.6414084	7.2042947	6.260413	6.2629533	6.726061	8.273551	8.109148	6.461461	6.167175	6.8239236
A_23_P113762	7.349233	7.446977	8.222876	7.5030627	7.3347034	6.0443377	7.3047643	7.8686075	7.611912	7.5707126	7.7982297	7.495462	8.460212	7.619067	7.8794994	7.067928	7.5176463	7.3291845	7.7405767	8.359969	6.832232	6.692533	6.8575096	7.027142	5.5326343	6.536511	7.4279194	7.2550297	7.67048	7.1414075	7.263316	7.796926	7.410102	6.6432586	7.213356	7.6046615
[truncated: 39,993 more rows]
